# Supplementary material for: Contribution of a synchronic teleneurology program to decrease the patient number waiting for a first consultation and their waiting time in Chile
Source: BMC Med Inform Decis Mak. 2020 Feb 5;20:20. doi: 10.1186/s12911-020-1034-2 (PMC7003445; doi:10.1186/s12911-020-1034-2)
Supplement: Supplementary file 1 — Additional file 1. Data based used in the present study. [file 12911_2020_1034_MOESM1_ESM.xlsx]

## Sheet: Hoja3
Over 60 years (1)	TYPE OF MEDICAL ATTENTION	DIFFERENCE (OUT-IN) IN DAYS	DIFFERENCE (OUT-IN)/30,5 IN MONTHS
0	Appointment in situ at HHT	36	1.18033
0	Appointment in situ at HHT	112	3.67213
0	Appointment in situ at HHT	434	14.2295
0	Appointment in situ at HHT	35	1.14754
0	Appointment in situ at HHT	21	0.688525
0	Appointment in situ at HHT	38	1.2459
0	Appointment in situ at HHT	6	0.196721
0	Appointment in situ at HHT	78	2.55738
0	Appointment in situ at HHT	123	4.03279
0	Appointment in situ at HHT	138	4.52459
0	Appointment in situ at HHT	30	0.983607
0	Appointment in situ at HHT	17	0.557377
0	Appointment in situ at HHT	34	1.11475
0	Appointment in situ at HHT	42	1.37705
0	Appointment in situ at HHT	200	6.55738
0	Appointment in situ at HHT	1	0.0327869
0	Appointment in situ at HHT	37	1.21311
0	Appointment in situ at HHT	120	3.93443
0	Appointment in situ at HHT	113	3.70492
0	Appointment in situ at HHT	183	6
0	Appointment in situ at HHT	35	1.14754
0	Appointment in situ at HHT	14	0.459016
0	Appointment in situ at HHT	20	0.655738
0	Appointment in situ at HHT	33	1.08197
0	Appointment in situ at HHT	98	3.21311
0	Appointment in situ at HHT	42	1.37705
0	Appointment in situ at HHT	6	0.196721
0	Appointment in situ at HHT	90	2.95082
0	Appointment in situ at HHT	4	0.131148
0	Appointment in situ at HHT	139	4.55738
0	Appointment in situ at HHT	12	0.393443
0	Appointment in situ at HHT	7	0.229508
0	Appointment in situ at HHT	2	0.0655738
0	Appointment in situ at HHT	35	1.14754
0	Appointment in situ at HHT	91	2.98361
0	Appointment in situ at HHT	0	0
0	Appointment in situ at HHT	64	2.09836
0	Appointment in situ at HHT	175	5.7377
0	Appointment in situ at HHT	252	8.2623
0	Appointment in situ at HHT	24	0.786885
0	Appointment in situ at HHT	124	4.06557
0	Appointment in situ at HHT	4	0.131148
0	Appointment in situ at HHT	48	1.57377
0	Appointment in situ at HHT	74	2.42623
0	Appointment in situ at HHT	120	3.93443
0	Appointment in situ at HHT	69	2.2623
0	Appointment in situ at HHT	68	2.22951
0	Appointment in situ at HHT	105	3.44262
0	Appointment in situ at HHT	7	0.229508
0	Appointment in situ at HHT	5	0.163934
0	Appointment in situ at HHT	113	3.70492
0	Appointment in situ at HHT	142	4.65574
0	Appointment in situ at HHT	14	0.459016
0	Appointment in situ at HHT	78	2.55738
0	Appointment in situ at HHT	97	3.18033
0	Appointment in situ at HHT	99	3.2459
0	Appointment in situ at HHT	1	0.0327869
0	Appointment in situ at HHT	190	6.22951
0	Appointment in situ at HHT	133	4.36066
0	Appointment in situ at HHT	70	2.29508
0	Appointment in situ at HHT	4	0.131148
0	Appointment in situ at HHT	1	0.0327869
0	Appointment in situ at HHT	83	2.72131
0	Appointment in situ at HHT	48	1.57377
0	Appointment in situ at HHT	51	1.67213
0	Appointment in situ at HHT	4	0.131148
0	Appointment in situ at HHT	2	0.0655738
0	Appointment in situ at HHT	60	1.96721
0	Appointment in situ at HHT	6	0.196721
0	Appointment in situ at HHT	74	2.42623
0	Appointment in situ at HHT	7	0.229508
0	Appointment in situ at HHT	38	1.2459
0	Appointment in situ at HHT	735	24.0984
0	Appointment in situ at HHT	102	3.34426
0	Appointment in situ at HHT	31	1.01639
0	Appointment in situ at HHT	162	5.31148
0	Appointment in situ at HHT	239	7.83607
0	Appointment in situ at HHT	63	2.06557
0	Appointment in situ at HHT	11	0.360656
0	Appointment in situ at HHT	108	3.54098
0	Appointment in situ at HHT	189	6.19672
0	Appointment in situ at HHT	35	1.14754
0	Appointment in situ at HHT	96	3.14754
0	Appointment in situ at HHT	3	0.0983607
0	Appointment in situ at HHT	13	0.42623
0	Appointment in situ at HHT	58	1.90164
0	Appointment in situ at HHT	82	2.68852
0	Appointment in situ at HHT	3	0.0983607
0	Appointment in situ at HHT	122	4
0	Appointment in situ at HHT	137	4.4918
0	Appointment in situ at HHT	42	1.37705
0	Appointment in situ at HHT	85	2.78689
0	Appointment in situ at HHT	5	0.163934
0	Appointment in situ at HHT	107	3.5082
0	Appointment in situ at HHT	62	2.03279
0	Appointment in situ at HHT	20	0.655738
0	Appointment in situ at HHT	2	0.0655738
0	Appointment in situ at HHT	42	1.37705
0	Appointment in situ at HHT	50	1.63934
0	Appointment in situ at HHT	3	0.0983607
0	Appointment in situ at HHT	45	1.47541
0	Appointment in situ at HHT	3	0.0983607
0	Appointment in situ at HHT	80	2.62295
0	Appointment in situ at HHT	105	3.44262
0	Appointment in situ at HHT	87	2.85246
0	Appointment in situ at HHT	111	3.63934
0	Appointment in situ at HHT	369	12.0984
0	Appointment in situ at HHT	98	3.21311
0	Appointment in situ at HHT	267	8.7541
0	Appointment in situ at HHT	23	0.754098
0	Appointment in situ at HHT	25	0.819672
0	Appointment in situ at HHT	64	2.09836
0	Appointment in situ at HHT	0	0
0	Appointment in situ at HHT	37	1.21311
0	Appointment in situ at HHT	57	1.86885
0	Appointment in situ at HHT	91	2.98361
0	Appointment in situ at HHT	117	3.83607
0	Appointment in situ at HHT	8	0.262295
0	Appointment in situ at HHT	68	2.22951
0	Appointment in situ at HHT	168	5.5082
0	Appointment in situ at HHT	14	0.459016
0	Appointment in situ at HHT	29	0.95082
0	Appointment in situ at HHT	42	1.37705
0	Appointment in situ at HHT	81	2.65574
0	Appointment in situ at HHT	47	1.54098
0	Appointment in situ at HHT	43	1.40984
0	Appointment in situ at HHT	117	3.83607
0	Appointment in situ at HHT	145	4.7541
0	Appointment in situ at HHT	63	2.06557
0	Appointment in situ at HHT	196	6.42623
0	Appointment in situ at HHT	50	1.63934
0	Appointment in situ at HHT	532	17.4426
0	Appointment in situ at HHT	3	0.0983607
0	Appointment in situ at HHT	44	1.44262
0	Appointment in situ at HHT	70	2.29508
0	Appointment in situ at HHT	50	1.63934
0	Appointment in situ at HHT	49	1.60656
0	Appointment in situ at HHT	37	1.21311
0	Appointment in situ at HHT	23	0.754098
0	Appointment in situ at HHT	54	1.77049
0	Appointment in situ at HHT	3	0.0983607
0	Appointment in situ at HHT	182	5.96721
0	Appointment in situ at HHT	37	1.21311
0	Appointment in situ at HHT	0	0
0	Appointment in situ at HHT	62	2.03279
0	Appointment in situ at HHT	9	0.295082
0	Appointment in situ at HHT	1	0.0327869
0	Appointment in situ at HHT	7	0.229508
0	Appointment in situ at HHT	70	2.29508
0	Appointment in situ at HHT	7	0.229508
0	Appointment in situ at HHT	437	14.3279
0	Appointment in situ at HHT	11	0.360656
0	Appointment in situ at HHT	58	1.90164
0	Appointment in situ at HHT	7	0.229508
0	Appointment in situ at HHT	2	0.0655738
0	Appointment in situ at HHT	91	2.98361
0	Appointment in situ at HHT	4	0.131148
0	Appointment in situ at HHT	18	0.590164
0	Appointment in situ at HHT	23	0.754098
0	Appointment in situ at HHT	194	6.36066
0	Appointment in situ at HHT	25	0.819672
0	Appointment in situ at HHT	116	3.80328
0	Appointment in situ at HHT	304	9.96721
0	Appointment in situ at HHT	65	2.13115
0	Appointment in situ at HHT	14	0.459016
0	Appointment in situ at HHT	43	1.40984
0	Appointment in situ at HHT	109	3.57377
0	Appointment in situ at HHT	31	1.01639
0	Appointment in situ at HHT	1	0.0327869
0	Appointment in situ at HHT	62	2.03279
0	Appointment in situ at HHT	49	1.60656
0	Appointment in situ at HHT	22	0.721311
0	Appointment in situ at HHT	35	1.14754
0	Appointment in situ at HHT	223	7.31148
0	Appointment in situ at HHT	8	0.262295
0	Appointment in situ at HHT	7	0.229508
0	Appointment in situ at HHT	55	1.80328
0	Appointment in situ at HHT	43	1.40984
0	Appointment in situ at HHT	33	1.08197
0	Appointment in situ at HHT	33	1.08197
0	Appointment in situ at HHT	142	4.65574
0	Appointment in situ at HHT	133	4.36066
0	Appointment in situ at HHT	5	0.163934
0	Appointment in situ at HHT	296	9.70492
0	Appointment in situ at HHT	41	1.34426
0	Appointment in situ at HHT	119	3.90164
0	Appointment in situ at HHT	31	1.01639
0	Appointment in situ at HHT	79	2.59016
0	Appointment in situ at HHT	112	3.67213
0	Appointment in situ at HHT	22	0.721311
0	Appointment in situ at HHT	109	3.57377
0	Appointment in situ at HHT	28	0.918033
0	Appointment in situ at HHT	127	4.16393
0	Appointment in situ at HHT	41	1.34426
0	Appointment in situ at HHT	51	1.67213
0	Appointment in situ at HHT	8	0.262295
0	Appointment in situ at HHT	115	3.77049
0	Appointment in situ at HHT	64	2.09836
0	Appointment in situ at HHT	46	1.5082
0	Appointment in situ at HHT	41	1.34426
0	Appointment in situ at HHT	61	2
0	Appointment in situ at HHT	16	0.52459
0	Appointment in situ at HHT	30	0.983607
0	Appointment in situ at HHT	27	0.885246
0	Appointment in situ at HHT	143	4.68852
0	Appointment in situ at HHT	185	6.06557
0	Appointment in situ at HHT	11	0.360656
0	Appointment in situ at HHT	57	1.86885
0	Appointment in situ at HHT	1	0.0327869
0	Appointment in situ at HHT	89	2.91803
0	Appointment in situ at HHT	51	1.67213
0	Appointment in situ at HHT	172	5.63934
0	Appointment in situ at HHT	45	1.47541
0	Appointment in situ at HHT	55	1.80328
0	Appointment in situ at HHT	1	0.0327869
0	Appointment in situ at HHT	24	0.786885
0	Appointment in situ at HHT	60	1.96721
0	Appointment in situ at HHT	44	1.44262
0	Appointment in situ at HHT	96	3.14754
0	Appointment in situ at HHT	89	2.91803
0	Appointment in situ at HHT	56	1.83607
0	Appointment in situ at HHT	310	10.1639
0	Appointment in situ at HHT	49	1.60656
0	Appointment in situ at HHT	54	1.77049
0	Appointment in situ at HHT	65	2.13115
0	Appointment in situ at HHT	737	24.1639
0	Appointment in situ at HHT	140	4.59016
0	Appointment in situ at HHT	77	2.52459
0	Appointment in situ at HHT	160	5.2459
0	Appointment in situ at HHT	56	1.83607
0	Appointment in situ at HHT	35	1.14754
0	Appointment in situ at HHT	82	2.68852
0	Appointment in situ at HHT	11	0.360656
0	Appointment in situ at HHT	96	3.14754
0	Appointment in situ at HHT	161	5.27869
0	Appointment in situ at HHT	77	2.52459
0	Appointment in situ at HHT	40	1.31148
0	Appointment in situ at HHT	91	2.98361
0	Appointment in situ at HHT	214	7.01639
0	Appointment in situ at HHT	360	11.8033
0	Appointment in situ at HHT	11	0.360656
0	Appointment in situ at HHT	140	4.59016
0	Appointment in situ at HHT	61	2
0	Appointment in situ at HHT	63	2.06557
0	Appointment in situ at HHT	59	1.93443
0	Appointment in situ at HHT	71	2.32787
0	Appointment in situ at HHT	28	0.918033
0	Appointment in situ at HHT	57	1.86885
0	Appointment in situ at HHT	62	2.03279
0	Appointment in situ at HHT	84	2.7541
0	Appointment in situ at HHT	2	0.0655738
0	Appointment in situ at HHT	33	1.08197
0	Appointment in situ at HHT	46	1.5082
0	Appointment in situ at HHT	55	1.80328
0	Appointment in situ at HHT	69	2.2623
0	Appointment in situ at HHT	42	1.37705
0	Appointment in situ at HHT	22	0.721311
0	Appointment in situ at HHT	50	1.63934
0	Appointment in situ at HHT	68	2.22951
0	Appointment in situ at HHT	64	2.09836
0	Appointment in situ at HHT	84	2.7541
0	Appointment in situ at HHT	566	18.5574
0	Appointment in situ at HHT	20	0.655738
0	Appointment in situ at HHT	2	0.0655738
0	Appointment in situ at HHT	3	0.0983607
0	Appointment in situ at HHT	2	0.0655738
0	Appointment in situ at HHT	68	2.22951
0	Appointment in situ at HHT	123	4.03279
0	Appointment in situ at HHT	195	6.39344
0	Appointment in situ at HHT	195	6.39344
0	Appointment in situ at HHT	99	3.2459
0	Appointment in situ at HHT	42	1.37705
0	Appointment in situ at HHT	94	3.08197
0	Appointment in situ at HHT	111	3.63934
0	Appointment in situ at HHT	63	2.06557
0	Appointment in situ at HHT	49	1.60656
0	Appointment in situ at HHT	35	1.14754
0	Appointment in situ at HHT	14	0.459016
0	Appointment in situ at HHT	28	0.918033
0	Appointment in situ at HHT	8	0.262295
0	Appointment in situ at HHT	30	0.983607
0	Appointment in situ at HHT	98	3.21311
0	Appointment in situ at HHT	16	0.52459
0	Appointment in situ at HHT	137	4.4918
0	Appointment in situ at HHT	34	1.11475
0	Appointment in situ at HHT	51	1.67213
0	Appointment in situ at HHT	80	2.62295
0	Appointment in situ at HHT	48	1.57377
0	Appointment in situ at HHT	345	11.3115
0	Appointment in situ at HHT	35	1.14754
0	Appointment in situ at HHT	167	5.47541
0	Appointment in situ at HHT	3	0.0983607
0	Appointment through the Teleneurology Program	154	5.04918
0	Appointment in situ at HHT	186	6.09836
0	Appointment in situ at HHT	53	1.7377
0	Appointment in situ at HHT	27	0.885246
0	Appointment in situ at HHT	116	3.80328
0	Appointment in situ at HHT	105	3.44262
0	Appointment in situ at HHT	27	0.885246
0	Appointment in situ at HHT	4	0.131148
0	Appointment in situ at HHT	11	0.360656
0	Appointment in situ at HHT	123	4.03279
0	Appointment in situ at HHT	249	8.16393
0	Appointment in situ at HHT	7	0.229508
0	Appointment in situ at HHT	557	18.2623
0	Appointment in situ at HHT	557	18.2623
0	Appointment in situ at HHT	40	1.31148
0	Appointment in situ at HHT	69	2.2623
0	Appointment in situ at HHT	126	4.13115
0	Appointment in situ at HHT	53	1.7377
0	Appointment in situ at HHT	14	0.459016
0	Appointment in situ at HHT	14	0.459016
0	Appointment in situ at HHT	4	0.131148
0	Appointment in situ at HHT	50	1.63934
0	Appointment in situ at HHT	44	1.44262
0	Appointment in situ at HHT	99	3.2459
0	Appointment in situ at HHT	6	0.196721
0	Appointment in situ at HHT	844	27.6721
0	Appointment in situ at HHT	7	0.229508
0	Appointment in situ at HHT	495	16.2295
0	Appointment in situ at HHT	22	0.721311
0	Appointment in situ at HHT	228	7.47541
0	Appointment in situ at HHT	228	7.47541
0	Appointment in situ at HHT	1	0.0327869
0	Appointment in situ at HHT	204	6.68852
0	Appointment in situ at HHT	37	1.21311
0	Appointment in situ at HHT	98	3.21311
0	Appointment in situ at HHT	62	2.03279
0	Appointment in situ at HHT	55	1.80328
0	Appointment in situ at HHT	3	0.0983607
0	Appointment in situ at HHT	21	0.688525
0	Appointment in situ at HHT	152	4.98361
0	Appointment in situ at HHT	8	0.262295
0	Appointment in situ at HHT	2	0.0655738
0	Appointment in situ at HHT	82	2.68852
0	Appointment in situ at HHT	34	1.11475
0	Appointment in situ at HHT	257	8.42623
0	Appointment in situ at HHT	134	4.39344
0	Appointment in situ at HHT	6	0.196721
0	Appointment in situ at HHT	7	0.229508
0	Appointment in situ at HHT	34	1.11475
0	Appointment in situ at HHT	120	3.93443
0	Appointment in situ at HHT	180	5.90164
0	Appointment in situ at HHT	2	0.0655738
0	Appointment in situ at HHT	1	0.0327869
0	Appointment in situ at HHT	57	1.86885
0	Appointment in situ at HHT	120	3.93443
0	Appointment in situ at HHT	7	0.229508
0	Appointment in situ at HHT	109	3.57377
0	Appointment in situ at HHT	7	0.229508
0	Appointment in situ at HHT	189	6.19672
0	Appointment in situ at HHT	127	4.16393
0	Appointment in situ at HHT	5	0.163934
0	Appointment in situ at HHT	26	0.852459
0	Appointment in situ at HHT	106	3.47541
0	Appointment in situ at HHT	92	3.01639
0	Appointment in situ at HHT	22	0.721311
0	Appointment in situ at HHT	14	0.459016
0	Appointment in situ at HHT	22	0.721311
0	Appointment through the Teleneurology Program	166	5.44262
0	Appointment in situ at HHT	2	0.0655738
0	Appointment in situ at HHT	62	2.03279
0	Appointment in situ at HHT	69	2.2623
0	Appointment in situ at HHT	56	1.83607
0	Appointment in situ at HHT	2	0.0655738
0	Appointment in situ at HHT	92	3.01639
0	Appointment in situ at HHT	97	3.18033
0	Appointment in situ at HHT	113	3.70492
0	Appointment in situ at HHT	273	8.95082
0	Appointment in situ at HHT	46	1.5082
0	Appointment in situ at HHT	5	0.163934
0	Appointment in situ at HHT	448	14.6885
0	Appointment in situ at HHT	102	3.34426
0	Appointment in situ at HHT	326	10.6885
0	Appointment in situ at HHT	80	2.62295
0	Appointment in situ at HHT	326	10.6885
0	Appointment in situ at HHT	63	2.06557
0	Appointment in situ at HHT	142	4.65574
0	Appointment in situ at HHT	10	0.327869
0	Appointment in situ at HHT	11	0.360656
0	Appointment in situ at HHT	60	1.96721
0	Appointment in situ at HHT	104	3.40984
0	Appointment in situ at HHT	141	4.62295
0	Appointment in situ at HHT	14	0.459016
0	Appointment in situ at HHT	121	3.96721
0	Appointment in situ at HHT	41	1.34426
0	Appointment in situ at HHT	7	0.229508
0	Appointment in situ at HHT	128	4.19672
0	Appointment in situ at HHT	62	2.03279
0	Appointment in situ at HHT	25	0.819672
0	Appointment in situ at HHT	26	0.852459
0	Appointment in situ at HHT	292	9.57377
0	Appointment in situ at HHT	17	0.557377
0	Appointment in situ at HHT	210	6.88525
0	Appointment in situ at HHT	3	0.0983607
0	Appointment in situ at HHT	21	0.688525
0	Appointment in situ at HHT	78	2.55738
0	Appointment in situ at HHT	63	2.06557
0	Appointment in situ at HHT	19	0.622951
0	Appointment in situ at HHT	529	17.3443
0	Appointment in situ at HHT	95	3.11475
0	Appointment in situ at HHT	202	6.62295
0	Appointment in situ at HHT	64	2.09836
0	Appointment in situ at HHT	14	0.459016
0	Appointment in situ at HHT	50	1.63934
0	Appointment in situ at HHT	75	2.45902
0	Appointment in situ at HHT	385	12.623
0	Appointment in situ at HHT	33	1.08197
0	Appointment in situ at HHT	147	4.81967
0	Appointment in situ at HHT	0	0
0	Appointment in situ at HHT	74	2.42623
0	Appointment in situ at HHT	6	0.196721
0	Appointment in situ at HHT	505	16.5574
0	Appointment in situ at HHT	109	3.57377
0	Appointment in situ at HHT	7	0.229508
0	Appointment in situ at HHT	121	3.96721
0	Appointment in situ at HHT	33	1.08197
0	Appointment in situ at HHT	456	14.9508
0	Appointment in situ at HHT	47	1.54098
0	Appointment in situ at HHT	300	9.83607
0	Appointment in situ at HHT	111	3.63934
0	Appointment in situ at HHT	9	0.295082
0	Appointment in situ at HHT	16	0.52459
0	Appointment in situ at HHT	152	4.98361
0	Appointment in situ at HHT	612	20.0656
0	Appointment in situ at HHT	15	0.491803
0	Appointment in situ at HHT	30	0.983607
0	Appointment in situ at HHT	0	0
0	Appointment in situ at HHT	8	0.262295
0	Appointment in situ at HHT	122	4
0	Appointment in situ at HHT	0	0
0	Appointment in situ at HHT	48	1.57377
0	Appointment in situ at HHT	205	6.72131
0	Appointment in situ at HHT	205	6.72131
0	Appointment in situ at HHT	107	3.5082
0	Appointment in situ at HHT	201	6.59016
0	Appointment in situ at HHT	122	4
0	Appointment in situ at HHT	116	3.80328
0	Appointment in situ at HHT	107	3.5082
0	Appointment in situ at HHT	80	2.62295
0	Appointment in situ at HHT	163	5.34426
0	Appointment in situ at HHT	260	8.52459
0	Appointment in situ at HHT	115	3.77049
0	Appointment in situ at HHT	8	0.262295
0	Appointment in situ at HHT	205	6.72131
0	Appointment in situ at HHT	42	1.37705
0	Appointment in situ at HHT	11	0.360656
0	Appointment in situ at HHT	121	3.96721
0	Appointment in situ at HHT	105	3.44262
0	Appointment in situ at HHT	6	0.196721
0	Appointment in situ at HHT	14	0.459016
0	Appointment in situ at HHT	167	5.47541
0	Appointment in situ at HHT	84	2.7541
0	Appointment in situ at HHT	9	0.295082
0	Appointment in situ at HHT	1	0.0327869
0	Appointment in situ at HHT	68	2.22951
0	Appointment in situ at HHT	101	3.31148
0	Appointment in situ at HHT	3	0.0983607
0	Appointment in situ at HHT	57	1.86885
0	Appointment in situ at HHT	277	9.08197
0	Appointment in situ at HHT	567	18.5902
0	Appointment in situ at HHT	155	5.08197
0	Appointment in situ at HHT	74	2.42623
0	Appointment in situ at HHT	3	0.0983607
0	Appointment in situ at HHT	234	7.67213
0	Appointment in situ at HHT	377	12.3607
0	Appointment in situ at HHT	299	9.80328
0	Appointment in situ at HHT	27	0.885246
0	Appointment in situ at HHT	638	20.918
0	Appointment in situ at HHT	549	18
0	Appointment in situ at HHT	265	8.68852
0	Appointment in situ at HHT	63	2.06557
0	Appointment in situ at HHT	62	2.03279
0	Appointment in situ at HHT	7	0.229508
0	Appointment in situ at HHT	117	3.83607
0	Appointment through the Teleneurology Program	467	15.3115
0	Appointment in situ at HHT	63	2.06557
0	Appointment in situ at HHT	42	1.37705
0	Appointment in situ at HHT	450	14.7541
0	Appointment in situ at HHT	234	7.67213
0	Appointment in situ at HHT	234	7.67213
0	Appointment in situ at HHT	60	1.96721
0	Appointment in situ at HHT	314	10.2951
0	Appointment in situ at HHT	20	0.655738
0	Appointment in situ at HHT	308	10.0984
0	Appointment in situ at HHT	869	28.4918
0	Appointment in situ at HHT	646	21.1803
0	Appointment in situ at HHT	69	2.2623
0	Appointment in situ at HHT	168	5.5082
0	Appointment in situ at HHT	259	8.4918
0	Appointment in situ at HHT	15	0.491803
0	Appointment in situ at HHT	5	0.163934
0	Appointment through the Teleneurology Program	233	7.63934
0	Appointment in situ at HHT	51	1.67213
0	Appointment through the Teleneurology Program	129	4.22951
0	Appointment in situ at HHT	544	17.8361
0	Appointment in situ at HHT	33	1.08197
0	Appointment in situ at HHT	350	11.4754
0	Appointment in situ at HHT	243	7.96721
0	Appointment in situ at HHT	806	26.4262
0	Appointment in situ at HHT	575	18.8525
0	Appointment in situ at HHT	118	3.86885
0	Appointment in situ at HHT	214	7.01639
0	Appointment in situ at HHT	219	7.18033
0	Appointment in situ at HHT	180	5.90164
0	Appointment in situ at HHT	141	4.62295
0	Appointment in situ at HHT	0	0
0	Appointment in situ at HHT	99	3.2459
0	Appointment in situ at HHT	488	16
0	Appointment in situ at HHT	199	6.52459
0	Appointment in situ at HHT	13	0.42623
0	Appointment in situ at HHT	203	6.65574
0	Appointment in situ at HHT	212	6.95082
0	Appointment in situ at HHT	69	2.2623
0	Appointment in situ at HHT	97	3.18033
0	Appointment in situ at HHT	36	1.18033
0	Appointment in situ at HHT	55	1.80328
0	Appointment in situ at HHT	6	0.196721
0	Appointment in situ at HHT	8	0.262295
0	Appointment in situ at HHT	14	0.459016
0	Appointment in situ at HHT	131	4.29508
0	Appointment through the Teleneurology Program	14	0.459016
0	Appointment in situ at HHT	213	6.98361
0	Appointment in situ at HHT	28	0.918033
0	Appointment in situ at HHT	218	7.14754
0	Appointment in situ at HHT	722	23.6721
0	Appointment in situ at HHT	609	19.9672
0	Appointment in situ at HHT	8	0.262295
0	Appointment in situ at HHT	16	0.52459
0	Appointment in situ at HHT	154	5.04918
0	Appointment in situ at HHT	306	10.0328
0	Appointment in situ at HHT	6	0.196721
0	Appointment in situ at HHT	109	3.57377
0	Appointment in situ at HHT	333	10.918
0	Appointment in situ at HHT	281	9.21311
0	Appointment in situ at HHT	436	14.2951
0	Appointment in situ at HHT	105	3.44262
0	Appointment in situ at HHT	513	16.8197
0	Appointment in situ at HHT	384	12.5902
0	Appointment in situ at HHT	147	4.81967
0	Appointment in situ at HHT	149	4.88525
0	Appointment through the Teleneurology Program	3	0.0983607
0	Appointment in situ at HHT	80	2.62295
0	Appointment in situ at HHT	2	0.0655738
0	Appointment in situ at HHT	92	3.01639
0	Appointment in situ at HHT	140	4.59016
0	Appointment in situ at HHT	219	7.18033
0	Appointment in situ at HHT	97	3.18033
0	Appointment through the Teleneurology Program	6	0.196721
0	Appointment in situ at HHT	504	16.5246
0	Appointment in situ at HHT	139	4.55738
0	Appointment in situ at HHT	131	4.29508
0	Appointment in situ at HHT	666	21.8361
0	Appointment through the Teleneurology Program	90	2.95082
0	Appointment in situ at HHT	124	4.06557
0	Appointment in situ at HHT	10	0.327869
0	Appointment in situ at HHT	666	21.8361
0	Appointment in situ at HHT	576	18.8852
0	Appointment in situ at HHT	650	21.3115
0	Appointment through the Teleneurology Program	17	0.557377
0	Appointment in situ at HHT	34	1.11475
0	Appointment in situ at HHT	2	0.0655738
0	Appointment in situ at HHT	38	1.2459
0	Appointment in situ at HHT	14	0.459016
0	Appointment in situ at HHT	7	0.229508
0	Appointment in situ at HHT	49	1.60656
0	Appointment in situ at HHT	119	3.90164
0	Appointment in situ at HHT	55	1.80328
0	Appointment in situ at HHT	210	6.88525
0	Appointment in situ at HHT	12	0.393443
0	Appointment in situ at HHT	619	20.2951
0	Appointment in situ at HHT	279	9.14754
0	Appointment in situ at HHT	85	2.78689
0	Appointment in situ at HHT	95	3.11475
0	Appointment in situ at HHT	307	10.0656
0	Appointment through the Teleneurology Program	24	0.786885
0	Appointment in situ at HHT	702	23.0164
0	Appointment in situ at HHT	31	1.01639
0	Appointment in situ at HHT	653	21.4098
0	Appointment through the Teleneurology Program	337	11.0492
0	Appointment in situ at HHT	323	10.5902
0	Appointment in situ at HHT	69	2.2623
0	Appointment in situ at HHT	110	3.60656
0	Appointment in situ at HHT	56	1.83607
0	Appointment through the Teleneurology Program	43	1.40984
0	Appointment in situ at HHT	634	20.7869
0	Appointment in situ at HHT	658	21.5738
0	Appointment in situ at HHT	50	1.63934
0	Appointment through the Teleneurology Program	25	0.819672
0	Appointment in situ at HHT	467	15.3115
0	Appointment through the Teleneurology Program	83	2.72131
0	Appointment through the Teleneurology Program	90	2.95082
0	Appointment through the Teleneurology Program	82	2.68852
0	Appointment in situ at HHT	12	0.393443
0	Appointment in situ at HHT	427	14
0	Appointment in situ at HHT	83	2.72131
0	Appointment in situ at HHT	407	13.3443
0	Appointment in situ at HHT	178	5.83607
0	Appointment in situ at HHT	150	4.91803
0	Appointment in situ at HHT	486	15.9344
0	Appointment in situ at HHT	628	20.5902
0	Appointment in situ at HHT	260	8.52459
0	Appointment in situ at HHT	22	0.721311
0	Appointment through the Teleneurology Program	4	0.131148
0	Appointment in situ at HHT	17	0.557377
0	Appointment in situ at HHT	211	6.91803
0	Appointment through the Teleneurology Program	341	11.1803
0	Appointment through the Teleneurology Program	218	7.14754
0	Appointment through the Teleneurology Program	218	7.14754
0	Appointment in situ at HHT	67.9583	2.22814
0	Appointment through the Teleneurology Program	5	0.163934
0	Appointment in situ at HHT	666	21.8361
0	Appointment in situ at HHT	28	0.918033
0	Appointment in situ at HHT	791	25.9344
0	Appointment in situ at HHT	0	0
0	Appointment in situ at HHT	29	0.95082
0	Appointment in situ at HHT	422	13.8361
0	Appointment in situ at HHT	141	4.62295
0	Appointment in situ at HHT	56	1.83607
0	Appointment in situ at HHT	628	20.5902
0	Appointment in situ at HHT	638	20.918
0	Appointment in situ at HHT	801	26.2623
0	Appointment in situ at HHT	175	5.7377
0	Appointment in situ at HHT	175	5.7377
0	Appointment in situ at HHT	568	18.623
0	Appointment in situ at HHT	132	4.32787
0	Appointment in situ at HHT	205	6.72131
0	Appointment in situ at HHT	361	11.8361
0	Appointment in situ at HHT	665	21.8033
0	Appointment in situ at HHT	672	22.0328
0	Appointment in situ at HHT	86	2.81967
0	Appointment in situ at HHT	202	6.62295
0	Appointment in situ at HHT	71	2.32787
0	Appointment in situ at HHT	723	23.7049
0	Appointment in situ at HHT	930	30.4918
0	Appointment in situ at HHT	28	0.918033
0	Appointment in situ at HHT	112	3.67213
0	Appointment in situ at HHT	555	18.1967
0	Appointment through the Teleneurology Program	428	14.0328
0	Appointment in situ at HHT	216	7.08197
0	Appointment in situ at HHT	706	23.1475
0	Appointment in situ at HHT	109	3.57377
0	Appointment through the Teleneurology Program	78	2.55738
0	Appointment through the Teleneurology Program	544	17.8361
0	Appointment in situ at HHT	718	23.541
0	Appointment in situ at HHT	577	18.918
0	Appointment through the Teleneurology Program	60	1.96721
0	Appointment in situ at HHT	499	16.3607
0	Appointment in situ at HHT	140	4.59016
0	Appointment in situ at HHT	140	4.59016
0	Appointment in situ at HHT	5	0.163934
0	Appointment in situ at HHT	137	4.4918
0	Appointment in situ at HHT	398	13.0492
0	Appointment in situ at HHT	517	16.9508
0	Appointment through the Teleneurology Program	658	21.5738
0	Appointment through the Teleneurology Program	59	1.93443
0	Appointment in situ at HHT	26	0.852459
0	Appointment through the Teleneurology Program	29	0.95082
0	Appointment in situ at HHT	615	20.1639
0	Appointment in situ at HHT	476	15.6066
0	Appointment in situ at HHT	596	19.541
0	Appointment in situ at HHT	641	21.0164
0	Appointment in situ at HHT	301	9.86885
0	Appointment in situ at HHT	142	4.65574
0	Appointment in situ at HHT	9	0.295082
0	Appointment in situ at HHT	424	13.9016
0	Appointment in situ at HHT	491	16.0984
0	Appointment in situ at HHT	655	21.4754
0	Appointment in situ at HHT	280	9.18033
0	Appointment in situ at HHT	84	2.7541
0	Appointment in situ at HHT	762	24.9836
0	Appointment in situ at HHT	112	3.67213
0	Appointment in situ at HHT	305	10
0	Appointment in situ at HHT	9	0.295082
0	Appointment in situ at HHT	619	20.2951
0	Appointment in situ at HHT	14	0.459016
0	Appointment in situ at HHT	392	12.8525
0	Appointment in situ at HHT	52	1.70492
0	Appointment through the Teleneurology Program	4	0.131148
0	Appointment through the Teleneurology Program	11	0.360656
0	Appointment in situ at HHT	165	5.40984
0	Appointment in situ at HHT	628	20.5902
0	Appointment in situ at HHT	47	1.54098
0	Appointment through the Teleneurology Program	30	0.983607
0	Appointment through the Teleneurology Program	2	0.0655738
0	Appointment in situ at HHT	164	5.37705
0	Appointment through the Teleneurology Program	476	15.6066
0	Appointment in situ at HHT	657	21.541
0	Appointment through the Teleneurology Program	458	15.0164
0	Appointment in situ at HHT	646	21.1803
0	Appointment through the Teleneurology Program	0	0
0	Appointment through the Teleneurology Program	119	3.90164
0	Appointment in situ at HHT	5	0.163934
0	Appointment in situ at HHT	7	0.229508
0	Appointment in situ at HHT	785	25.7377
0	Appointment in situ at HHT	5	0.163934
0	Appointment in situ at HHT	614	20.1311
0	Appointment in situ at HHT	864	28.3279
0	Appointment in situ at HHT	5	0.163934
0	Appointment in situ at HHT	168	5.5082
0	Appointment in situ at HHT	825	27.0492
0	Appointment through the Teleneurology Program	262	8.59016
0	Appointment through the Teleneurology Program	181	5.93443
0	Appointment in situ at HHT	302	9.90164
0	Appointment through the Teleneurology Program	14	0.459016
0	Appointment in situ at HHT	358	11.7377
0	Appointment in situ at HHT	516	16.918
0	Appointment in situ at HHT	549	18
0	Appointment through the Teleneurology Program	9	0.295082
0	Appointment in situ at HHT	7	0.229508
0	Appointment in situ at HHT	574	18.8197
0	Appointment in situ at HHT	596	19.541
0	Appointment in situ at HHT	34	1.11475
0	Appointment through the Teleneurology Program	495	16.2295
0	Appointment in situ at HHT	581	19.0492
0	Appointment in situ at HHT	230	7.54098
0	Appointment in situ at HHT	703	23.0492
0	Appointment in situ at HHT	104	3.40984
0	Appointment in situ at HHT	323	10.5902
0	Appointment in situ at HHT	640	20.9836
0	Appointment in situ at HHT	51	1.67213
0	Appointment in situ at HHT	656	21.5082
0	Appointment in situ at HHT	676	22.1639
0	Appointment in situ at HHT	257	8.42623
0	Appointment in situ at HHT	532	17.4426
0	Appointment in situ at HHT	610	20
0	Appointment in situ at HHT	401	13.1475
0	Appointment in situ at HHT	578	18.9508
0	Appointment in situ at HHT	857	28.0984
0	Appointment in situ at HHT	65	2.13115
0	Appointment through the Teleneurology Program	694	22.7541
0	Appointment in situ at HHT	525	17.2131
0	Appointment in situ at HHT	559	18.3279
0	Appointment in situ at HHT	547	17.9344
0	Appointment in situ at HHT	562	18.4262
0	Appointment in situ at HHT	540	17.7049
0	Appointment in situ at HHT	733	24.0328
0	Appointment through the Teleneurology Program	255	8.36066
0	Appointment through the Teleneurology Program	0	0
0	Appointment in situ at HHT	568	18.623
0	Appointment in situ at HHT	247	8.09836
0	Appointment in situ at HHT	260	8.52459
0	Appointment in situ at HHT	561	18.3934
0	Appointment in situ at HHT	565	18.5246
0	Appointment in situ at HHT	63	2.06557
0	Appointment in situ at HHT	231	7.57377
0	Appointment in situ at HHT	272	8.91803
0	Appointment in situ at HHT	511	16.7541
0	Appointment in situ at HHT	505	16.5574
0	Appointment in situ at HHT	197	6.45902
0	Appointment in situ at HHT	161	5.27869
0	Appointment through the Teleneurology Program	166	5.44262
0	Appointment in situ at HHT	443	14.5246
0	Appointment in situ at HHT	43	1.40984
0	Appointment in situ at HHT	146	4.78689
0	Appointment in situ at HHT	622	20.3934
0	Appointment in situ at HHT	256	8.39344
0	Appointment in situ at HHT	577	18.918
0	Appointment in situ at HHT	674	22.0984
0	Appointment in situ at HHT	43	1.40984
0	Appointment in situ at HHT	0	0
0	Appointment in situ at HHT	630	20.6557
0	Appointment in situ at HHT	343	11.2459
0	Appointment through the Teleneurology Program	579	18.9836
0	Appointment through the Teleneurology Program	3	0.0983607
0	Appointment in situ at HHT	400	13.1148
0	Appointment through the Teleneurology Program	184	6.03279
0	Appointment in situ at HHT	272	8.91803
0	Appointment in situ at HHT	245	8.03279
0	Appointment through the Teleneurology Program	106	3.47541
0	Appointment through the Teleneurology Program	9	0.295082
0	Appointment in situ at HHT	44	1.44262
0	Appointment in situ at HHT	448	14.6885
0	Appointment in situ at HHT	35	1.14754
0	Appointment in situ at HHT	634	20.7869
0	Appointment in situ at HHT	308	10.0984
0	Appointment in situ at HHT	721	23.6393
0	Appointment in situ at HHT	309	10.1311
0	Appointment through the Teleneurology Program	495	16.2295
0	Appointment in situ at HHT	414	13.5738
0	Appointment in situ at HHT	22	0.721311
0	Appointment through the Teleneurology Program	438	14.3607
0	Appointment in situ at HHT	136	4.45902
0	Appointment in situ at HHT	16	0.52459
0	Appointment in situ at HHT	48	1.57377
0	Appointment through the Teleneurology Program	488	16
0	Appointment through the Teleneurology Program	0	0
0	Appointment in situ at HHT	567	18.5902
0	Appointment in situ at HHT	577	18.918
0	Appointment in situ at HHT	142	4.65574
0	Appointment in situ at HHT	188	6.16393
0	Appointment in situ at HHT	21	0.688525
0	Appointment in situ at HHT	138	4.52459
0	Appointment through the Teleneurology Program	36	1.18033
0	Appointment in situ at HHT	715	23.4426
0	Appointment in situ at HHT	644	21.1148
0	Appointment in situ at HHT	114	3.7377
0	Appointment in situ at HHT	102	3.34426
0	Appointment in situ at HHT	216	7.08197
0	Appointment through the Teleneurology Program	2	0.0655738
0	Appointment through the Teleneurology Program	4	0.131148
0	Appointment in situ at HHT	607	19.9016
0	Appointment in situ at HHT	466	15.2787
0	Appointment in situ at HHT	545	17.8689
0	Appointment through the Teleneurology Program	466	15.2787
0	Appointment through the Teleneurology Program	0	0
0	Appointment in situ at HHT	571	18.7213
0	Appointment in situ at HHT	526	17.2459
0	Appointment in situ at HHT	55	1.80328
0	Appointment in situ at HHT	246	8.06557
0	Appointment in situ at HHT	589	19.3115
0	Appointment in situ at HHT	561	18.3934
0	Appointment in situ at HHT	679	22.2623
0	Appointment in situ at HHT	309	10.1311
0	Appointment in situ at HHT	602	19.7377
0	Appointment in situ at HHT	314	10.2951
0	Appointment in situ at HHT	251	8.22951
0	Appointment through the Teleneurology Program	8	0.262295
0	Appointment in situ at HHT	644	21.1148
0	Appointment in situ at HHT	304	9.96721
0	Appointment in situ at HHT	80	2.62295
0	Appointment in situ at HHT	426	13.9672
0	Appointment in situ at HHT	719	23.5738
0	Appointment through the Teleneurology Program	134	4.39344
0	Appointment in situ at HHT	649	21.2787
0	Appointment through the Teleneurology Program	1	0.0327869
0	Appointment in situ at HHT	703	23.0492
0	Appointment in situ at HHT	696	22.8197
0	Appointment in situ at HHT	350	11.4754
0	Appointment in situ at HHT	666	21.8361
0	Appointment in situ at HHT	569	18.6557
0	Appointment through the Teleneurology Program	29	0.95082
0	Appointment through the Teleneurology Program	15	0.491803
0	Appointment in situ at HHT	636	20.8525
0	Appointment in situ at HHT	610	20
0	Appointment in situ at HHT	684	22.4262
0	Appointment in situ at HHT	364	11.9344
0	Appointment in situ at HHT	358	11.7377
0	Appointment in situ at HHT	79	2.59016
0	Appointment through the Teleneurology Program	233	7.63934
0	Appointment in situ at HHT	77	2.52459
0	Appointment in situ at HHT	6	0.196721
0	Appointment in situ at HHT	685	22.459
0	Appointment in situ at HHT	191	6.2623
0	Appointment in situ at HHT	7	0.229508
0	Appointment in situ at HHT	698	22.8852
0	Appointment through the Teleneurology Program	594	19.4754
0	Appointment through the Teleneurology Program	5	0.163934
0	Appointment in situ at HHT	660	21.6393
0	Appointment in situ at HHT	495	16.2295
0	Appointment in situ at HHT	621	20.3607
0	Appointment in situ at HHT	764	25.0492
0	Appointment in situ at HHT	627	20.5574
0	Appointment in situ at HHT	5	0.163934
0	Appointment in situ at HHT	252	8.2623
0	Appointment in situ at HHT	612	20.0656
0	Appointment in situ at HHT	750	24.5902
0	Appointment in situ at HHT	560	18.3607
0	Appointment in situ at HHT	426	13.9672
0	Appointment in situ at HHT	13	0.42623
0	Appointment in situ at HHT	400	13.1148
0	Appointment in situ at HHT	606	19.8689
0	Appointment in situ at HHT	363	11.9016
0	Appointment in situ at HHT	385	12.623
0	Appointment in situ at HHT	700	22.9508
0	Appointment through the Teleneurology Program	75	2.45902
0	Appointment in situ at HHT	702	23.0164
0	Appointment in situ at HHT	236	7.7377
0	Appointment in situ at HHT	216	7.08197
0	Appointment in situ at HHT	758	24.8525
0	Appointment in situ at HHT	34	1.11475
0	Appointment in situ at HHT	596	19.541
0	Appointment in situ at HHT	29	0.95082
0	Appointment in situ at HHT	178	5.83607
0	Appointment in situ at HHT	270	8.85246
0	Appointment through the Teleneurology Program	612	20.0656
0	Appointment through the Teleneurology Program	235	7.70492
0	Appointment in situ at HHT	673	22.0656
0	Appointment in situ at HHT	784	25.7049
0	Appointment in situ at HHT	680	22.2951
0	Appointment in situ at HHT	839	27.5082
0	Appointment in situ at HHT	115	3.77049
0	Appointment in situ at HHT	29	0.95082
0	Appointment in situ at HHT	41	1.34426
0	Appointment through the Teleneurology Program	421	13.8033
0	Appointment through the Teleneurology Program	0	0
0	Appointment in situ at HHT	773	25.3443
0	Appointment in situ at HHT	633	20.7541
0	Appointment through the Teleneurology Program	7	0.229508
0	Appointment in situ at HHT	711	23.3115
0	Appointment in situ at HHT	621	20.3607
0	Appointment in situ at HHT	710	23.2787
0	Appointment in situ at HHT	411	13.4754
0	Appointment through the Teleneurology Program	2	0.0655738
0	Appointment in situ at HHT	227	7.44262
0	Appointment in situ at HHT	254	8.32787
0	Appointment in situ at HHT	582	19.082
0	Appointment in situ at HHT	3	0.0983607
0	Appointment through the Teleneurology Program	467	15.3115
0	Appointment in situ at HHT	42	1.37705
0	Appointment through the Teleneurology Program	0	0
0	Appointment in situ at HHT	119	3.90164
0	Appointment in situ at HHT	544	17.8361
0	Appointment in situ at HHT	624	20.459
0	Appointment in situ at HHT	657	21.541
0	Appointment in situ at HHT	633	20.7541
0	Appointment in situ at HHT	67	2.19672
0	Appointment in situ at HHT	110	3.60656
0	Appointment in situ at HHT	19	0.622951
0	Appointment in situ at HHT	45	1.47541
0	Appointment in situ at HHT	11	0.360656
0	Appointment in situ at HHT	86	2.81967
0	Appointment through the Teleneurology Program	7	0.229508
0	Appointment in situ at HHT	6	0.196721
0	Appointment in situ at HHT	29	0.95082
0	Appointment in situ at HHT	826	27.082
0	Appointment in situ at HHT	484	15.8689
0	Appointment in situ at HHT	780	25.5738
0	Appointment in situ at HHT	628	20.5902
0	Appointment in situ at HHT	69	2.2623
0	Appointment in situ at HHT	105	3.44262
0	Appointment in situ at HHT	28	0.918033
0	Appointment through the Teleneurology Program	533	17.4754
0	Appointment in situ at HHT	426	13.9672
0	Appointment through the Teleneurology Program	0	0
0	Appointment in situ at HHT	2	0.0655738
0	Appointment in situ at HHT	10	0.327869
0	Appointment in situ at HHT	558	18.2951
0	Appointment in situ at HHT	705	23.1148
0	Appointment in situ at HHT	294	9.63934
0	Appointment in situ at HHT	620	20.3279
0	Appointment in situ at HHT	531	17.4098
0	Appointment in situ at HHT	14	0.459016
0	Appointment in situ at HHT	257	8.42623
0	Appointment in situ at HHT	407	13.3443
0	Appointment through the Teleneurology Program	2	0.0655738
0	Appointment in situ at HHT	126	4.13115
0	Appointment in situ at HHT	560	18.3607
0	Appointment in situ at HHT	742	24.3279
0	Appointment in situ at HHT	29	0.95082
0	Appointment in situ at HHT	458	15.0164
0	Appointment through the Teleneurology Program	205	6.72131
0	Appointment in situ at HHT	810	26.5574
0	Appointment in situ at HHT	671	22
0	Appointment in situ at HHT	690	22.623
0	Appointment in situ at HHT	637	20.8852
0	Appointment in situ at HHT	337	11.0492
0	Appointment in situ at HHT	3	0.0983607
0	Appointment in situ at HHT	712	23.3443
0	Appointment in situ at HHT	148	4.85246
0	Appointment in situ at HHT	665	21.8033
0	Appointment through the Teleneurology Program	1	0.0327869
0	Appointment in situ at HHT	66	2.16393
0	Appointment in situ at HHT	316	10.3607
0	Appointment in situ at HHT	17	0.557377
0	Appointment through the Teleneurology Program	364	11.9344
0	Appointment in situ at HHT	568	18.623
0	Appointment in situ at HHT	679	22.2623
0	Appointment in situ at HHT	182	5.96721
0	Appointment in situ at HHT	535	17.541
0	Appointment in situ at HHT	630	20.6557
0	Appointment through the Teleneurology Program	36	1.18033
0	Appointment in situ at HHT	192	6.29508
0	Appointment in situ at HHT	637	20.8852
0	Appointment in situ at HHT	8	0.262295
0	Appointment in situ at HHT	817	26.7869
0	Appointment through the Teleneurology Program	17	0.557377
0	Appointment in situ at HHT	92	3.01639
0	Appointment in situ at HHT	28	0.918033
0	Appointment through the Teleneurology Program	314	10.2951
0	Appointment in situ at HHT	644	21.1148
0	Appointment through the Teleneurology Program	122	4
0	Appointment in situ at HHT	690	22.623
0	Appointment in situ at HHT	540	17.7049
0	Appointment in situ at HHT	37	1.21311
0	Appointment in situ at HHT	233	7.63934
0	Appointment in situ at HHT	203	6.65574
0	Appointment in situ at HHT	739	24.2295
0	Appointment in situ at HHT	675	22.1311
0	Appointment in situ at HHT	794	26.0328
0	Appointment through the Teleneurology Program	440	14.4262
0	Appointment in situ at HHT	661	21.6721
0	Appointment in situ at HHT	617	20.2295
0	Appointment in situ at HHT	534	17.5082
0	Appointment in situ at HHT	700	22.9508
0	Appointment in situ at HHT	663	21.7377
0	Appointment in situ at HHT	811	26.5902
0	Appointment in situ at HHT	626	20.5246
0	Appointment in situ at HHT	26	0.852459
0	Appointment in situ at HHT	631	20.6885
0	Appointment in situ at HHT	163	5.34426
0	Appointment in situ at HHT	22	0.721311
0	Appointment through the Teleneurology Program	646	21.1803
0	Appointment in situ at HHT	573	18.7869
0	Appointment in situ at HHT	239	7.83607
0	Appointment in situ at HHT	197	6.45902
0	Appointment in situ at HHT	164	5.37705
0	Appointment in situ at HHT	272	8.91803
0	Appointment in situ at HHT	385	12.623
0	Appointment in situ at HHT	315	10.3279
0	Appointment in situ at HHT	384	12.5902
0	Appointment in situ at HHT	193	6.32787
0	Appointment in situ at HHT	193	6.32787
0	Appointment in situ at HHT	416	13.6393
0	Appointment in situ at HHT	213	6.98361
0	Appointment in situ at HHT	648	21.2459
0	Appointment in situ at HHT	22	0.721311
0	Appointment in situ at HHT	565	18.5246
0	Appointment in situ at HHT	46	1.5082
0	Appointment in situ at HHT	49	1.60656
0	Appointment in situ at HHT	662	21.7049
0	Appointment in situ at HHT	239	7.83607
0	Appointment in situ at HHT	562	18.4262
0	Appointment in situ at HHT	720	23.6066
0	Appointment through the Teleneurology Program	515	16.8852
0	Appointment through the Teleneurology Program	98	3.21311
0	Appointment in situ at HHT	602	19.7377
0	Appointment through the Teleneurology Program	441	14.459
0	Appointment in situ at HHT	337	11.0492
0	Appointment in situ at HHT	12	0.393443
0	Appointment in situ at HHT	731	23.9672
0	Appointment in situ at HHT	805	26.3934
0	Appointment in situ at HHT	732	24
0	Appointment in situ at HHT	683	22.3934
0	Appointment in situ at HHT	559	18.3279
0	Appointment in situ at HHT	19	0.622951
0	Appointment through the Teleneurology Program	524	17.1803
0	Appointment through the Teleneurology Program	1	0.0327869
0	Appointment in situ at HHT	294	9.63934
0	Appointment through the Teleneurology Program	266	8.72131
0	Appointment through the Teleneurology Program	0	0
0	Appointment through the Teleneurology Program	21	0.688525
0	Appointment in situ at HHT	620	20.3279
0	Appointment in situ at HHT	72	2.36066
0	Appointment through the Teleneurology Program	21	0.688525
0	Appointment through the Teleneurology Program	232	7.60656
0	Appointment in situ at HHT	590	19.3443
0	Appointment in situ at HHT	634	20.7869
0	Appointment through the Teleneurology Program	494	16.1967
0	Appointment through the Teleneurology Program	1	0.0327869
0	Appointment in situ at HHT	806	26.4262
0	Appointment in situ at HHT	368	12.0656
0	Appointment through the Teleneurology Program	517	16.9508
0	Appointment in situ at HHT	620	20.3279
0	Appointment in situ at HHT	553	18.1311
0	Appointment in situ at HHT	594	19.4754
0	Appointment in situ at HHT	6	0.196721
0	Appointment in situ at HHT	623	20.4262
0	Appointment through the Teleneurology Program	0	0
0	Appointment through the Teleneurology Program	346	11.3443
0	Appointment through the Teleneurology Program	3	0.0983607
0	Appointment in situ at HHT	23	0.754098
0	Appointment in situ at HHT	368	12.0656
0	Appointment in situ at HHT	503	16.4918
0	Appointment in situ at HHT	22	0.721311
0	Appointment in situ at HHT	206	6.7541
0	Appointment in situ at HHT	17	0.557377
0	Appointment in situ at HHT	195	6.39344
0	Appointment through the Teleneurology Program	363	11.9016
0	Appointment in situ at HHT	470	15.4098
0	Appointment in situ at HHT	337	11.0492
0	Appointment through the Teleneurology Program	9	0.295082
0	Appointment in situ at HHT	49	1.60656
0	Appointment through the Teleneurology Program	345	11.3115
0	Appointment through the Teleneurology Program	9	0.295082
0	Appointment through the Teleneurology Program	501	16.4262
0	Appointment through the Teleneurology Program	1	0.0327869
0	Appointment in situ at HHT	59	1.93443
0	Appointment in situ at HHT	597	19.5738
0	Appointment through the Teleneurology Program	3	0.0983607
0	Appointment in situ at HHT	451	14.7869
0	Appointment in situ at HHT	335	10.9836
0	Appointment through the Teleneurology Program	0	0
0	Appointment in situ at HHT	45	1.47541
0	Appointment in situ at HHT	640	20.9836
0	Appointment in situ at HHT	695	22.7869
0	Appointment through the Teleneurology Program	0	0
0	Appointment in situ at HHT	709	23.2459
0	Appointment in situ at HHT	582	19.082
0	Appointment in situ at HHT	572	18.7541
0	Appointment in situ at HHT	80	2.62295
0	Appointment through the Teleneurology Program	548	17.9672
0	Appointment in situ at HHT	567	18.5902
0	Appointment in situ at HHT	621	20.3607
0	Appointment in situ at HHT	40	1.31148
0	Appointment in situ at HHT	226	7.40984
0	Appointment through the Teleneurology Program	11	0.360656
0	Appointment in situ at HHT	3	0.0983607
0	Appointment in situ at HHT	547	17.9344
0	Appointment through the Teleneurology Program	117	3.83607
0	Appointment through the Teleneurology Program	483	15.8361
0	Appointment through the Teleneurology Program	29	0.95082
0	Appointment in situ at HHT	2	0.0655738
0	Appointment in situ at HHT	462	15.1475
0	Appointment in situ at HHT	249	8.16393
0	Appointment through the Teleneurology Program	38	1.2459
0	Appointment in situ at HHT	727	23.8361
0	Appointment in situ at HHT	496	16.2623
0	Appointment through the Teleneurology Program	134	4.39344
0	Appointment in situ at HHT	552	18.0984
0	Appointment in situ at HHT	772	25.3115
0	Appointment in situ at HHT	772	25.3115
0	Appointment in situ at HHT	37	1.21311
0	Appointment in situ at HHT	255	8.36066
0	Appointment in situ at HHT	536	17.5738
0	Appointment in situ at HHT	649	21.2787
0	Appointment in situ at HHT	139	4.55738
0	Appointment in situ at HHT	0	0
0	Appointment in situ at HHT	98	3.21311
0	Appointment in situ at HHT	65	2.13115
0	Appointment in situ at HHT	156	5.11475
0	Appointment in situ at HHT	570	18.6885
0	Appointment through the Teleneurology Program	484	15.8689
0	Appointment through the Teleneurology Program	29	0.95082
0	Appointment through the Teleneurology Program	428	14.0328
0	Appointment in situ at HHT	13	0.42623
0	Appointment in situ at HHT	120	3.93443
0	Appointment in situ at HHT	632	20.7213
0	Appointment in situ at HHT	770	25.2459
0	Appointment through the Teleneurology Program	8	0.262295
0	Appointment in situ at HHT	407	13.3443
0	Appointment in situ at HHT	682	22.3607
0	Appointment in situ at HHT	9	0.295082
0	Appointment in situ at HHT	570	18.6885
0	Appointment through the Teleneurology Program	336	11.0164
0	Appointment in situ at HHT	279	9.14754
0	Appointment through the Teleneurology Program	302	9.90164
0	Appointment in situ at HHT	189	6.19672
0	Appointment in situ at HHT	22	0.721311
0	Appointment in situ at HHT	313	10.2623
0	Appointment in situ at HHT	3	0.0983607
0	Appointment in situ at HHT	565	18.5246
0	Appointment in situ at HHT	644	21.1148
0	Appointment in situ at HHT	145	4.7541
0	Appointment through the Teleneurology Program	98	3.21311
0	Appointment through the Teleneurology Program	1	0.0327869
0	Appointment through the Teleneurology Program	0	0
0	Appointment in situ at HHT	42	1.37705
0	Appointment in situ at HHT	5	0.163934
0	Appointment in situ at HHT	680	22.2951
0	Appointment in situ at HHT	923	30.2623
0	Appointment through the Teleneurology Program	364	11.9344
0	Appointment through the Teleneurology Program	596	19.541
0	Appointment in situ at HHT	597	19.5738
0	Appointment in situ at HHT	41	1.34426
0	Appointment in situ at HHT	257	8.42623
0	Appointment in situ at HHT	257	8.42623
0	Appointment through the Teleneurology Program	23	0.754098
0	Appointment through the Teleneurology Program	12	0.393443
0	Appointment in situ at HHT	276	9.04918
0	Appointment in situ at HHT	647	21.2131
0	Appointment in situ at HHT	500	16.3934
0	Appointment in situ at HHT	785	25.7377
0	Appointment in situ at HHT	584	19.1475
0	Appointment in situ at HHT	19	0.622951
0	Appointment in situ at HHT	112	3.67213
0	Appointment in situ at HHT	621	20.3607
0	Appointment through the Teleneurology Program	2	0.0655738
0	Appointment in situ at HHT	644	21.1148
0	Appointment in situ at HHT	15	0.491803
0	Appointment in situ at HHT	10	0.327869
0	Appointment through the Teleneurology Program	0	0
0	Appointment in situ at HHT	639	20.9508
0	Appointment in situ at HHT	21	0.688525
0	Appointment through the Teleneurology Program	91	2.98361
0	Appointment through the Teleneurology Program	42	1.37705
0	Appointment in situ at HHT	130	4.2623
0	Appointment in situ at HHT	63	2.06557
0	Appointment in situ at HHT	91	2.98361
0	Appointment in situ at HHT	51	1.67213
0	Appointment in situ at HHT	16	0.52459
0	Appointment in situ at HHT	611	20.0328
0	Appointment in situ at HHT	15	0.491803
0	Appointment through the Teleneurology Program	276	9.04918
0	Appointment in situ at HHT	366	12
0	Appointment through the Teleneurology Program	472	15.4754
0	Appointment through the Teleneurology Program	3	0.0983607
0	Appointment in situ at HHT	36	1.18033
0	Appointment through the Teleneurology Program	6	0.196721
0	Appointment through the Teleneurology Program	185	6.06557
0	Appointment in situ at HHT	696	22.8197
0	Appointment through the Teleneurology Program	384	12.5902
0	Appointment in situ at HHT	80	2.62295
0	Appointment in situ at HHT	7	0.229508
0	Appointment in situ at HHT	24	0.786885
0	Appointment in situ at HHT	47	1.54098
0	Appointment in situ at HHT	411	13.4754
0	Appointment in situ at HHT	575	18.8525
0	Appointment in situ at HHT	628	20.5902
0	Appointment in situ at HHT	41	1.34426
0	Appointment through the Teleneurology Program	244	8
0	Appointment in situ at HHT	486	15.9344
0	Appointment in situ at HHT	625	20.4918
0	Appointment in situ at HHT	647	21.2131
0	Appointment in situ at HHT	216	7.08197
0	Appointment in situ at HHT	328	10.7541
0	Appointment in situ at HHT	403	13.2131
0	Appointment in situ at HHT	809	26.5246
0	Appointment in situ at HHT	491	16.0984
0	Appointment in situ at HHT	60	1.96721
0	Appointment through the Teleneurology Program	378	12.3934
0	Appointment through the Teleneurology Program	3	0.0983607
0	Appointment through the Teleneurology Program	127	4.16393
0	Appointment in situ at HHT	643	21.082
0	Appointment in situ at HHT	173	5.67213
0	Appointment through the Teleneurology Program	321	10.5246
0	Appointment in situ at HHT	27	0.885246
0	Appointment through the Teleneurology Program	0	0
0	Appointment through the Teleneurology Program	423	13.8689
0	Appointment in situ at HHT	6	0.196721
0	Appointment through the Teleneurology Program	424	13.9016
0	Appointment in situ at HHT	559	18.3279
0	Appointment in situ at HHT	146	4.78689
0	Appointment in situ at HHT	62	2.03279
0	Appointment in situ at HHT	63	2.06557
0	Appointment through the Teleneurology Program	458	15.0164
0	Appointment through the Teleneurology Program	17	0.557377
0	Appointment in situ at HHT	193	6.32787
0	Appointment in situ at HHT	637	20.8852
0	Appointment through the Teleneurology Program	329	10.7869
0	Appointment through the Teleneurology Program	368	12.0656
0	Appointment through the Teleneurology Program	0	0
0	Appointment through the Teleneurology Program	359	11.7705
0	Appointment in situ at HHT	14	0.459016
0	Appointment in situ at HHT	648	21.2459
0	Appointment in situ at HHT	574	18.8197
0	Appointment in situ at HHT	124	4.06557
0	Appointment in situ at HHT	647	21.2131
0	Appointment through the Teleneurology Program	135	4.42623
0	Appointment in situ at HHT	229	7.5082
0	Appointment through the Teleneurology Program	1	0.0327869
0	Appointment in situ at HHT	462	15.1475
0	Appointment in situ at HHT	540	17.7049
0	Appointment through the Teleneurology Program	14	0.459016
0	Appointment in situ at HHT	476	15.6066
0	Appointment in situ at HHT	321	10.5246
0	Appointment through the Teleneurology Program	411	13.4754
0	Appointment in situ at HHT	631	20.6885
0	Appointment in situ at HHT	705	23.1148
0	Appointment in situ at HHT	692	22.6885
0	Appointment in situ at HHT	255	8.36066
0	Appointment in situ at HHT	26	0.852459
0	Appointment in situ at HHT	11	0.360656
0	Appointment in situ at HHT	36	1.18033
0	Appointment in situ at HHT	250	8.19672
0	Appointment in situ at HHT	44	1.44262
0	Appointment in situ at HHT	455	14.918
0	Appointment in situ at HHT	315	10.3279
0	Appointment in situ at HHT	616	20.1967
0	Appointment in situ at HHT	177	5.80328
0	Appointment in situ at HHT	776	25.4426
0	Appointment in situ at HHT	357	11.7049
0	Appointment through the Teleneurology Program	1	0.0327869
0	Appointment in situ at HHT	153	5.01639
0	Appointment in situ at HHT	54	1.77049
0	Appointment in situ at HHT	616	20.1967
0	Appointment in situ at HHT	585	19.1803
0	Appointment in situ at HHT	590	19.3443
0	Appointment in situ at HHT	30	0.983607
0	Appointment through the Teleneurology Program	583	19.1148
0	Appointment in situ at HHT	73	2.39344
0	Appointment through the Teleneurology Program	74	2.42623
0	Appointment in situ at HHT	183	6
0	Appointment in situ at HHT	120	3.93443
0	Appointment in situ at HHT	32	1.04918
0	Appointment through the Teleneurology Program	512	16.7869
0	Appointment through the Teleneurology Program	7	0.229508
0	Appointment in situ at HHT	138	4.52459
0	Appointment in situ at HHT	4	0.131148
0	Appointment through the Teleneurology Program	641	21.0164
0	Appointment through the Teleneurology Program	250	8.19672
0	Appointment in situ at HHT	21	0.688525
0	Appointment in situ at HHT	681	22.3279
0	Appointment in situ at HHT	538	17.6393
0	Appointment in situ at HHT	780	25.5738
0	Appointment in situ at HHT	732	24
0	Appointment in situ at HHT	20	0.655738
0	Appointment in situ at HHT	700	22.9508
0	Appointment in situ at HHT	49	1.60656
0	Appointment in situ at HHT	49	1.60656
0	Appointment in situ at HHT	658	21.5738
0	Appointment in situ at HHT	32	1.04918
0	Appointment in situ at HHT	630	20.6557
0	Appointment in situ at HHT	620	20.3279
0	Appointment in situ at HHT	618	20.2623
0	Appointment in situ at HHT	507	16.623
0	Appointment in situ at HHT	173	5.67213
0	Appointment through the Teleneurology Program	3	0.0983607
0	Appointment in situ at HHT	605	19.8361
0	Appointment through the Teleneurology Program	153	5.01639
0	Appointment through the Teleneurology Program	37	1.21311
0	Appointment through the Teleneurology Program	14	0.459016
0	Appointment in situ at HHT	820	26.8852
0	Appointment in situ at HHT	34	1.11475
0	Appointment through the Teleneurology Program	525	17.2131
0	Appointment in situ at HHT	189	6.19672
0	Appointment through the Teleneurology Program	1	0.0327869
0	Appointment in situ at HHT	729	23.9016
0	Appointment through the Teleneurology Program	412	13.5082
0	Appointment through the Teleneurology Program	420	13.7705
0	Appointment in situ at HHT	137	4.4918
0	Appointment through the Teleneurology Program	538	17.6393
0	Appointment in situ at HHT	99	3.2459
0	Appointment in situ at HHT	200	6.55738
0	Appointment through the Teleneurology Program	50	1.63934
0	Appointment through the Teleneurology Program	21	0.688525
0	Appointment in situ at HHT	190	6.22951
0	Appointment in situ at HHT	442	14.4918
0	Appointment in situ at HHT	581	19.0492
0	Appointment in situ at HHT	188	6.16393
0	Appointment in situ at HHT	611	20.0328
0	Appointment in situ at HHT	202	6.62295
0	Appointment in situ at HHT	529	17.3443
0	Appointment in situ at HHT	157	5.14754
0	Appointment in situ at HHT	757	24.8197
0	Appointment through the Teleneurology Program	258	8.45902
0	Appointment in situ at HHT	155	5.08197
0	Appointment in situ at HHT	638	20.918
0	Appointment through the Teleneurology Program	487	15.9672
0	Appointment in situ at HHT	751	24.623
0	Appointment in situ at HHT	551	18.0656
0	Appointment through the Teleneurology Program	49	1.60656
0	Appointment in situ at HHT	2	0.0655738
0	Appointment through the Teleneurology Program	462	15.1475
0	Appointment through the Teleneurology Program	360	11.8033
0	Appointment through the Teleneurology Program	1	0.0327869
0	Appointment in situ at HHT	501	16.4262
0	Appointment through the Teleneurology Program	581	19.0492
0	Appointment in situ at HHT	17	0.557377
0	Appointment in situ at HHT	231	7.57377
0	Appointment in situ at HHT	30	0.983607
0	Appointment in situ at HHT	36	1.18033
0	Appointment in situ at HHT	678	22.2295
0	Appointment through the Teleneurology Program	299	9.80328
0	Appointment in situ at HHT	319	10.459
0	Appointment in situ at HHT	81	2.65574
0	Appointment in situ at HHT	16	0.52459
0	Appointment in situ at HHT	277	9.08197
0	Appointment in situ at HHT	39	1.27869
0	Appointment in situ at HHT	724	23.7377
0	Appointment in situ at HHT	676	22.1639
0	Appointment in situ at HHT	370	12.1311
0	Appointment in situ at HHT	707	23.1803
0	Appointment in situ at HHT	584	19.1475
0	Appointment in situ at HHT	313	10.2623
0	Appointment through the Teleneurology Program	48	1.57377
0	Appointment through the Teleneurology Program	1	0.0327869
0	Appointment in situ at HHT	3	0.0983607
0	Appointment in situ at HHT	637	20.8852
0	Appointment through the Teleneurology Program	581	19.0492
0	Appointment through the Teleneurology Program	0	0
0	Appointment in situ at HHT	660	21.6393
0	Appointment in situ at HHT	46	1.5082
0	Appointment through the Teleneurology Program	48	1.57377
0	Appointment in situ at HHT	598	19.6066
0	Appointment in situ at HHT	700	22.9508
0	Appointment in situ at HHT	455	14.918
0	Appointment in situ at HHT	263	8.62295
0	Appointment in situ at HHT	346	11.3443
0	Appointment in situ at HHT	346	11.3443
0	Appointment in situ at HHT	684	22.4262
0	Appointment in situ at HHT	327	10.7213
0	Appointment in situ at HHT	23	0.754098
0	Appointment in situ at HHT	119	3.90164
0	Appointment in situ at HHT	54	1.77049
0	Appointment in situ at HHT	627	20.5574
0	Appointment in situ at HHT	189	6.19672
0	Appointment in situ at HHT	189	6.19672
0	Appointment in situ at HHT	657	21.541
0	Appointment in situ at HHT	12	0.393443
0	Appointment in situ at HHT	1	0.0327869
0	Appointment through the Teleneurology Program	142	4.65574
0	Appointment through the Teleneurology Program	3	0.0983607
0	Appointment in situ at HHT	621	20.3607
0	Appointment in situ at HHT	5	0.163934
0	Appointment through the Teleneurology Program	223	7.31148
0	Appointment in situ at HHT	482	15.8033
0	Appointment in situ at HHT	197	6.45902
0	Appointment through the Teleneurology Program	15	0.491803
0	Appointment through the Teleneurology Program	6	0.196721
0	Appointment in situ at HHT	379	12.4262
0	Appointment in situ at HHT	637	20.8852
0	Appointment in situ at HHT	635	20.8197
0	Appointment in situ at HHT	140	4.59016
0	Appointment through the Teleneurology Program	720	23.6066
0	Appointment in situ at HHT	592	19.4098
0	Appointment through the Teleneurology Program	114	3.7377
0	Appointment in situ at HHT	671	22
0	Appointment in situ at HHT	231	7.57377
0	Appointment in situ at HHT	54	1.77049
0	Appointment through the Teleneurology Program	178	5.83607
0	Appointment in situ at HHT	385	12.623
0	Appointment in situ at HHT	320	10.4918
0	Appointment in situ at HHT	12	0.393443
0	Appointment through the Teleneurology Program	66	2.16393
0	Appointment through the Teleneurology Program	13	0.42623
0	Appointment in situ at HHT	678	22.2295
0	Appointment in situ at HHT	43	1.40984
0	Appointment through the Teleneurology Program	108	3.54098
0	Appointment in situ at HHT	185	6.06557
0	Appointment in situ at HHT	5	0.163934
0	Appointment in situ at HHT	545	17.8689
0	Appointment in situ at HHT	386	12.6557
0	Appointment in situ at HHT	37	1.21311
0	Appointment through the Teleneurology Program	21	0.688525
0	Appointment through the Teleneurology Program	405	13.2787
0	Appointment through the Teleneurology Program	2	0.0655738
0	Appointment through the Teleneurology Program	0	0
0	Appointment in situ at HHT	223	7.31148
0	Appointment in situ at HHT	17	0.557377
0	Appointment in situ at HHT	252	8.2623
0	Appointment in situ at HHT	56	1.83607
0	Appointment through the Teleneurology Program	116	3.80328
0	Appointment in situ at HHT	103	3.37705
0	Appointment in situ at HHT	12	0.393443
0	Appointment in situ at HHT	90	2.95082
0	Appointment in situ at HHT	689	22.5902
0	Appointment in situ at HHT	363	11.9016
0	Appointment in situ at HHT	202	6.62295
0	Appointment through the Teleneurology Program	324	10.623
0	Appointment through the Teleneurology Program	3	0.0983607
0	Appointment in situ at HHT	588	19.2787
0	Appointment in situ at HHT	196	6.42623
0	Appointment in situ at HHT	669	21.9344
0	Appointment in situ at HHT	643	21.082
0	Appointment in situ at HHT	52	1.70492
0	Appointment in situ at HHT	543	17.8033
0	Appointment in situ at HHT	661	21.6721
0	Appointment in situ at HHT	39	1.27869
0	Appointment through the Teleneurology Program	8	0.262295
0	Appointment through the Teleneurology Program	0	0
0	Appointment in situ at HHT	539	17.6721
0	Appointment in situ at HHT	706	23.1475
0	Appointment in situ at HHT	25	0.819672
0	Appointment in situ at HHT	175	5.7377
0	Appointment in situ at HHT	14	0.459016
0	Appointment in situ at HHT	1	0.0327869
0	Appointment in situ at HHT	46	1.5082
0	Appointment in situ at HHT	46	1.5082
0	Appointment in situ at HHT	79	2.59016
0	Appointment in situ at HHT	643	21.082
0	Appointment in situ at HHT	115	3.77049
0	Appointment in situ at HHT	12	0.393443
0	Appointment in situ at HHT	77	2.52459
0	Appointment through the Teleneurology Program	161	5.27869
0	Appointment through the Teleneurology Program	168	5.5082
0	Appointment through the Teleneurology Program	60	1.96721
0	Appointment in situ at HHT	127	4.16393
0	Appointment in situ at HHT	27	0.885246
0	Appointment in situ at HHT	812	26.623
0	Appointment in situ at HHT	80	2.62295
0	Appointment through the Teleneurology Program	259	8.4918
0	Appointment in situ at HHT	371	12.1639
0	Appointment in situ at HHT	566	18.5574
0	Appointment in situ at HHT	30	0.983607
0	Appointment in situ at HHT	499	16.3607
0	Appointment in situ at HHT	604	19.8033
0	Appointment in situ at HHT	678	22.2295
0	Appointment in situ at HHT	431	14.1311
0	Appointment in situ at HHT	342	11.2131
0	Appointment in situ at HHT	345	11.3115
0	Appointment in situ at HHT	666	21.8361
0	Appointment in situ at HHT	637	20.8852
0	Appointment in situ at HHT	621	20.3607
0	Appointment in situ at HHT	428	14.0328
0	Appointment in situ at HHT	168	5.5082
0	Appointment through the Teleneurology Program	231	7.57377
0	Appointment through the Teleneurology Program	0	0
0	Appointment through the Teleneurology Program	9	0.295082
0	Appointment in situ at HHT	384	12.5902
0	Appointment through the Teleneurology Program	223	7.31148
0	Appointment through the Teleneurology Program	6	0.196721
0	Appointment through the Teleneurology Program	486	15.9344
0	Appointment through the Teleneurology Program	10	0.327869
0	Appointment in situ at HHT	37	1.21311
0	Appointment in situ at HHT	635	20.8197
0	Appointment in situ at HHT	643	21.082
0	Appointment in situ at HHT	621	20.3607
0	Appointment in situ at HHT	43	1.40984
0	Appointment through the Teleneurology Program	4	0.131148
0	Appointment in situ at HHT	659	21.6066
0	Appointment in situ at HHT	684	22.4262
0	Appointment through the Teleneurology Program	253	8.29508
0	Appointment in situ at HHT	106	3.47541
0	Appointment in situ at HHT	645	21.1475
0	Appointment in situ at HHT	110	3.60656
0	Appointment in situ at HHT	597	19.5738
0	Appointment through the Teleneurology Program	595	19.5082
0	Appointment in situ at HHT	4	0.131148
0	Appointment in situ at HHT	790	25.9016
0	Appointment in situ at HHT	32	1.04918
0	Appointment in situ at HHT	13	0.42623
0	Appointment in situ at HHT	295	9.67213
0	Appointment in situ at HHT	742	24.3279
0	Appointment in situ at HHT	155	5.08197
0	Appointment in situ at HHT	728	23.8689
0	Appointment through the Teleneurology Program	154	5.04918
0	Appointment in situ at HHT	2	0.0655738
0	Appointment in situ at HHT	813	26.6557
0	Appointment in situ at HHT	727	23.8361
0	Appointment through the Teleneurology Program	161	5.27869
0	Appointment in situ at HHT	630	20.6557
0	Appointment in situ at HHT	617	20.2295
0	Appointment in situ at HHT	7	0.229508
0	Appointment in situ at HHT	7	0.229508
0	Appointment in situ at HHT	168	5.5082
0	Appointment in situ at HHT	22	0.721311
0	Appointment in situ at HHT	65	2.13115
0	Appointment in situ at HHT	440	14.4262
0	Appointment through the Teleneurology Program	492	16.1311
0	Appointment in situ at HHT	567	18.5902
0	Appointment in situ at HHT	149	4.88525
0	Appointment in situ at HHT	18	0.590164
0	Appointment in situ at HHT	130	4.2623
0	Appointment through the Teleneurology Program	448	14.6885
0	Appointment in situ at HHT	546	17.9016
0	Appointment in situ at HHT	15	0.491803
0	Appointment through the Teleneurology Program	398	13.0492
0	Appointment in situ at HHT	822	26.9508
0	Appointment in situ at HHT	646	21.1803
0	Appointment in situ at HHT	590	19.3443
0	Appointment through the Teleneurology Program	228	7.47541
0	Appointment in situ at HHT	189	6.19672
0	Appointment in situ at HHT	189	6.19672
0	Appointment in situ at HHT	360	11.8033
0	Appointment in situ at HHT	435	14.2623
0	Appointment in situ at HHT	39	1.27869
0	Appointment through the Teleneurology Program	511	16.7541
0	Appointment in situ at HHT	7	0.229508
0	Appointment in situ at HHT	606	19.8689
0	Appointment through the Teleneurology Program	308	10.0984
0	Appointment in situ at HHT	30	0.983607
0	Appointment in situ at HHT	687	22.5246
0	Appointment in situ at HHT	149	4.88525
0	Appointment through the Teleneurology Program	500	16.3934
0	Appointment through the Teleneurology Program	0	0
0	Appointment in situ at HHT	664	21.7705
0	Appointment in situ at HHT	784	25.7049
0	Appointment in situ at HHT	619	20.2951
0	Appointment through the Teleneurology Program	29	0.95082
0	Appointment in situ at HHT	125	4.09836
0	Appointment in situ at HHT	6	0.196721
0	Appointment in situ at HHT	647	21.2131
0	Appointment in situ at HHT	223	7.31148
0	Appointment in situ at HHT	20	0.655738
0	Appointment in situ at HHT	135	4.42623
0	Appointment through the Teleneurology Program	37	1.21311
0	Appointment through the Teleneurology Program	168	5.5082
0	Appointment in situ at HHT	185	6.06557
0	Appointment in situ at HHT	732	24
0	Appointment through the Teleneurology Program	333	10.918
0	Appointment in situ at HHT	123	4.03279
0	Appointment in situ at HHT	719	23.5738
0	Appointment in situ at HHT	749	24.5574
0	Appointment through the Teleneurology Program	23	0.754098
0	Appointment through the Teleneurology Program	22	0.721311
0	Appointment in situ at HHT	65	2.13115
0	Appointment in situ at HHT	231	7.57377
0	Appointment through the Teleneurology Program	20	0.655738
0	Appointment in situ at HHT	6	0.196721
0	Appointment in situ at HHT	603	19.7705
0	Appointment in situ at HHT	4	0.131148
0	Appointment through the Teleneurology Program	0	0
0	Appointment through the Teleneurology Program	40	1.31148
0	Appointment in situ at HHT	5	0.163934
0	Appointment in situ at HHT	560	18.3607
0	Appointment in situ at HHT	35	1.14754
0	Appointment in situ at HHT	26	0.852459
0	Appointment through the Teleneurology Program	32	1.04918
0	Appointment in situ at HHT	36	1.18033
0	Appointment in situ at HHT	193	6.32787
0	Appointment in situ at HHT	436	14.2951
0	Appointment in situ at HHT	402	13.1803
0	Appointment in situ at HHT	203	6.65574
0	Appointment in situ at HHT	203	6.65574
0	Appointment in situ at HHT	517	16.9508
0	Appointment in situ at HHT	301	9.86885
0	Appointment in situ at HHT	350	11.4754
0	Appointment in situ at HHT	597	19.5738
0	Appointment in situ at HHT	49	1.60656
0	Appointment in situ at HHT	137	4.4918
0	Appointment in situ at HHT	147	4.81967
0	Appointment through the Teleneurology Program	267	8.7541
0	Appointment through the Teleneurology Program	6	0.196721
0	Appointment through the Teleneurology Program	27	0.885246
0	Appointment through the Teleneurology Program	14	0.459016
0	Appointment through the Teleneurology Program	14	0.459016
0	Appointment in situ at HHT	727	23.8361
0	Appointment in situ at HHT	706	23.1475
0	Appointment through the Teleneurology Program	790	25.9016
0	Appointment in situ at HHT	431	14.1311
0	Appointment in situ at HHT	35	1.14754
0	Appointment in situ at HHT	838	27.4754
0	Appointment in situ at HHT	529	17.3443
0	Appointment in situ at HHT	36	1.18033
0	Appointment in situ at HHT	68	2.22951
0	Appointment in situ at HHT	8	0.262295
0	Appointment in situ at HHT	70	2.29508
0	Appointment in situ at HHT	280	9.18033
0	Appointment in situ at HHT	610	20
0	Appointment in situ at HHT	316	10.3607
0	Appointment in situ at HHT	197	6.45902
0	Appointment in situ at HHT	21	0.688525
0	Appointment in situ at HHT	233	7.63934
0	Appointment in situ at HHT	233	7.63934
0	Appointment in situ at HHT	384	12.5902
0	Appointment in situ at HHT	631	20.6885
0	Appointment in situ at HHT	245	8.03279
0	Appointment in situ at HHT	43	1.40984
0	Appointment in situ at HHT	21	0.688525
0	Appointment in situ at HHT	234	7.67213
0	Appointment in situ at HHT	47	1.54098
0	Appointment in situ at HHT	28	0.918033
0	Appointment in situ at HHT	6	0.196721
0	Appointment in situ at HHT	156	5.11475
0	Appointment in situ at HHT	590	19.3443
0	Appointment in situ at HHT	22	0.721311
0	Appointment in situ at HHT	372	12.1967
0	Appointment in situ at HHT	230	7.54098
0	Appointment in situ at HHT	690	22.623
0	Appointment in situ at HHT	74	2.42623
0	Appointment in situ at HHT	145	4.7541
0	Appointment through the Teleneurology Program	115	3.77049
0	Appointment through the Teleneurology Program	9	0.295082
0	Appointment in situ at HHT	435	14.2623
0	Appointment through the Teleneurology Program	505	16.5574
0	Appointment in situ at HHT	714	23.4098
0	Appointment in situ at HHT	211	6.91803
0	Appointment in situ at HHT	672	22.0328
0	Appointment in situ at HHT	22	0.721311
0	Appointment through the Teleneurology Program	420	13.7705
0	Appointment through the Teleneurology Program	7	0.229508
0	Appointment in situ at HHT	607	19.9016
0	Appointment through the Teleneurology Program	579	18.9836
0	Appointment in situ at HHT	262	8.59016
0	Appointment in situ at HHT	146	4.78689
0	Appointment through the Teleneurology Program	90	2.95082
0	Appointment in situ at HHT	68	2.22951
0	Appointment in situ at HHT	176	5.77049
0	Appointment through the Teleneurology Program	359	11.7705
0	Appointment through the Teleneurology Program	2	0.0655738
0	Appointment through the Teleneurology Program	1	0.0327869
0	Appointment in situ at HHT	623	20.4262
0	Appointment in situ at HHT	654	21.4426
0	Appointment in situ at HHT	698	22.8852
0	Appointment in situ at HHT	666	21.8361
0	Appointment through the Teleneurology Program	63	2.06557
0	Appointment in situ at HHT	34	1.11475
0	Appointment in situ at HHT	33	1.08197
0	Appointment in situ at HHT	62	2.03279
0	Appointment through the Teleneurology Program	256	8.39344
0	Appointment in situ at HHT	802	26.2951
0	Appointment in situ at HHT	513	16.8197
0	Appointment in situ at HHT	623	20.4262
0	Appointment in situ at HHT	617	20.2295
0	Appointment in situ at HHT	406	13.3115
0	Appointment through the Teleneurology Program	264	8.65574
0	Appointment in situ at HHT	707	23.1803
0	Appointment through the Teleneurology Program	14	0.459016
0	Appointment in situ at HHT	569	18.6557
0	Appointment through the Teleneurology Program	354	11.6066
0	Appointment in situ at HHT	638	20.918
0	Appointment through the Teleneurology Program	0	0
0	Appointment through the Teleneurology Program	303	9.93443
0	Appointment through the Teleneurology Program	33	1.08197
0	Appointment in situ at HHT	190	6.22951
0	Appointment in situ at HHT	657	21.541
0	Appointment in situ at HHT	20	0.655738
0	Appointment in situ at HHT	679	22.2623
0	Appointment through the Teleneurology Program	744	24.3934
0	Appointment in situ at HHT	11	0.360656
0	Appointment in situ at HHT	835	27.377
0	Appointment through the Teleneurology Program	40	1.31148
0	Appointment in situ at HHT	763	25.0164
0	Appointment through the Teleneurology Program	358	11.7377
0	Appointment through the Teleneurology Program	1	0.0327869
0	Appointment in situ at HHT	286	9.37705
0	Appointment in situ at HHT	636	20.8525
0	Appointment in situ at HHT	219	7.18033
0	Appointment in situ at HHT	70	2.29508
0	Appointment in situ at HHT	622	20.3934
0	Appointment in situ at HHT	634	20.7869
0	Appointment in situ at HHT	666	21.8361
0	Appointment in situ at HHT	437	14.3279
0	Appointment in situ at HHT	18	0.590164
0	Appointment in situ at HHT	196	6.42623
0	Appointment in situ at HHT	240	7.86885
0	Appointment in situ at HHT	115	3.77049
0	Appointment in situ at HHT	384	12.5902
0	Appointment in situ at HHT	167	5.47541
0	Appointment in situ at HHT	120	3.93443
0	Appointment in situ at HHT	195	6.39344
0	Appointment in situ at HHT	314	10.2951
0	Appointment through the Teleneurology Program	22	0.721311
0	Appointment through the Teleneurology Program	651	21.3443
0	Appointment in situ at HHT	146	4.78689
0	Appointment in situ at HHT	141	4.62295
0	Appointment in situ at HHT	397	13.0164
0	Appointment through the Teleneurology Program	10	0.327869
0	Appointment through the Teleneurology Program	54	1.77049
0	Appointment through the Teleneurology Program	47	1.54098
0	Appointment in situ at HHT	47	1.54098
0	Appointment in situ at HHT	604	19.8033
0	Appointment in situ at HHT	649	21.2787
0	Appointment through the Teleneurology Program	4	0.131148
0	Appointment in situ at HHT	701	22.9836
0	Appointment in situ at HHT	681	22.3279
0	Appointment in situ at HHT	372	12.1967
0	Appointment through the Teleneurology Program	7	0.229508
0	Appointment through the Teleneurology Program	427	14
0	Appointment through the Teleneurology Program	0	0
0	Appointment in situ at HHT	762	24.9836
0	Appointment through the Teleneurology Program	325	10.6557
0	Appointment in situ at HHT	36	1.18033
0	Appointment in situ at HHT	56	1.83607
0	Appointment in situ at HHT	53	1.7377
0	Appointment in situ at HHT	79	2.59016
0	Appointment in situ at HHT	743	24.3607
0	Appointment through the Teleneurology Program	112	3.67213
0	Appointment through the Teleneurology Program	3	0.0983607
0	Appointment in situ at HHT	669	21.9344
0	Appointment in situ at HHT	14	0.459016
0	Appointment in situ at HHT	127	4.16393
0	Appointment in situ at HHT	762	24.9836
0	Appointment in situ at HHT	645	21.1475
0	Appointment in situ at HHT	202	6.62295
0	Appointment in situ at HHT	82	2.68852
0	Appointment through the Teleneurology Program	251	8.22951
0	Appointment in situ at HHT	49	1.60656
0	Appointment through the Teleneurology Program	21	0.688525
0	Appointment through the Teleneurology Program	56	1.83607
0	Appointment in situ at HHT	611	20.0328
0	Appointment through the Teleneurology Program	0	0
0	Appointment in situ at HHT	63	2.06557
0	Appointment in situ at HHT	210	6.88525
0	Appointment in situ at HHT	42	1.37705
0	Appointment through the Teleneurology Program	3	0.0983607
0	Appointment through the Teleneurology Program	3	0.0983607
0	Appointment in situ at HHT	9	0.295082
0	Appointment in situ at HHT	279	9.14754
0	Appointment in situ at HHT	566	18.5574
0	Appointment in situ at HHT	603	19.7705
0	Appointment through the Teleneurology Program	573	18.7869
0	Appointment in situ at HHT	26	0.852459
0	Appointment through the Teleneurology Program	13	0.42623
0	Appointment in situ at HHT	15	0.491803
0	Appointment in situ at HHT	35	1.14754
0	Appointment in situ at HHT	17	0.557377
0	Appointment through the Teleneurology Program	70	2.29508
0	Appointment through the Teleneurology Program	1	0.0327869
0	Appointment in situ at HHT	83	2.72131
0	Appointment in situ at HHT	527	17.2787
0	Appointment through the Teleneurology Program	109	3.57377
0	Appointment in situ at HHT	409	13.4098
0	Appointment in situ at HHT	218	7.14754
0	Appointment in situ at HHT	669	21.9344
0	Appointment in situ at HHT	740	24.2623
0	Appointment in situ at HHT	154	5.04918
0	Appointment in situ at HHT	504	16.5246
0	Appointment through the Teleneurology Program	121	3.96721
0	Appointment through the Teleneurology Program	1	0.0327869
0	Appointment in situ at HHT	300	9.83607
0	Appointment through the Teleneurology Program	6	0.196721
0	Appointment in situ at HHT	815	26.7213
0	Appointment in situ at HHT	278	9.11475
0	Appointment in situ at HHT	886	29.0492
0	Appointment in situ at HHT	195	6.39344
0	Appointment through the Teleneurology Program	197	6.45902
0	Appointment in situ at HHT	537	17.6066
0	Appointment in situ at HHT	39	1.27869
0	Appointment in situ at HHT	553	18.1311
0	Appointment in situ at HHT	31	1.01639
0	Appointment in situ at HHT	639	20.9508
0	Appointment in situ at HHT	546	17.9016
0	Appointment in situ at HHT	198	6.4918
0	Appointment in situ at HHT	198	6.4918
0	Appointment in situ at HHT	568	18.623
0	Appointment through the Teleneurology Program	21	0.688525
0	Appointment in situ at HHT	9	0.295082
0	Appointment in situ at HHT	8	0.262295
0	Appointment through the Teleneurology Program	0	0
0	Appointment in situ at HHT	363	11.9016
0	Appointment in situ at HHT	164	5.37705
0	Appointment in situ at HHT	279	9.14754
0	Appointment in situ at HHT	201	6.59016
0	Appointment through the Teleneurology Program	466	15.2787
0	Appointment in situ at HHT	160	5.2459
0	Appointment in situ at HHT	791	25.9344
0	Appointment in situ at HHT	348	11.4098
0	Appointment in situ at HHT	607	19.9016
0	Appointment in situ at HHT	285	9.34426
0	Appointment through the Teleneurology Program	1	0.0327869
0	Appointment in situ at HHT	15	0.491803
0	Appointment in situ at HHT	150	4.91803
0	Appointment in situ at HHT	17	0.557377
0	Appointment in situ at HHT	668	21.9016
0	Appointment through the Teleneurology Program	478	15.6721
0	Appointment through the Teleneurology Program	51	1.67213
0	Appointment in situ at HHT	591	19.377
0	Appointment in situ at HHT	127	4.16393
0	Appointment in situ at HHT	307	10.0656
0	Appointment in situ at HHT	237	7.77049
0	Appointment through the Teleneurology Program	1	0.0327869
0	Appointment in situ at HHT	238	7.80328
0	Appointment through the Teleneurology Program	576	18.8852
0	Appointment through the Teleneurology Program	17	0.557377
0	Appointment through the Teleneurology Program	4	0.131148
0	Appointment in situ at HHT	32	1.04918
0	Appointment in situ at HHT	38	1.2459
0	Appointment through the Teleneurology Program	298	9.77049
0	Appointment in situ at HHT	23	0.754098
0	Appointment in situ at HHT	43	1.40984
0	Appointment in situ at HHT	240	7.86885
0	Appointment in situ at HHT	110	3.60656
0	Appointment through the Teleneurology Program	9	0.295082
0	Appointment in situ at HHT	700	22.9508
0	Appointment in situ at HHT	29	0.95082
0	Appointment in situ at HHT	958	31.4098
0	Appointment through the Teleneurology Program	240	7.86885
0	Appointment in situ at HHT	643	21.082
0	Appointment in situ at HHT	43	1.40984
0	Appointment in situ at HHT	67	2.19672
0	Appointment through the Teleneurology Program	8	0.262295
0	Appointment in situ at HHT	126	4.13115
0	Appointment in situ at HHT	13	0.42623
0	Appointment in situ at HHT	39	1.27869
0	Appointment in situ at HHT	243	7.96721
0	Appointment in situ at HHT	757	24.8197
0	Appointment in situ at HHT	362	11.8689
0	Appointment in situ at HHT	117	3.83607
0	Appointment in situ at HHT	102	3.34426
0	Appointment in situ at HHT	253	8.29508
0	Appointment in situ at HHT	532	17.4426
0	Appointment through the Teleneurology Program	1	0.0327869
0	Appointment through the Teleneurology Program	611	20.0328
0	Appointment in situ at HHT	43	1.40984
0	Appointment in situ at HHT	528	17.3115
0	Appointment in situ at HHT	78	2.55738
0	Appointment in situ at HHT	116	3.80328
0	Appointment in situ at HHT	16	0.52459
0	Appointment in situ at HHT	22	0.721311
0	Appointment in situ at HHT	1058	34.6885
0	Appointment in situ at HHT	300	9.83607
0	Appointment through the Teleneurology Program	129	4.22951
0	Appointment in situ at HHT	54	1.77049
0	Appointment in situ at HHT	710	23.2787
0	Appointment through the Teleneurology Program	223	7.31148
0	Appointment through the Teleneurology Program	495	16.2295
0	Appointment through the Teleneurology Program	1	0.0327869
0	Appointment through the Teleneurology Program	3	0.0983607
0	Appointment in situ at HHT	127	4.16393
0	Appointment in situ at HHT	49	1.60656
0	Appointment through the Teleneurology Program	199	6.52459
0	Appointment through the Teleneurology Program	141	4.62295
0	Appointment in situ at HHT	60	1.96721
0	Appointment in situ at HHT	295	9.67213
0	Appointment in situ at HHT	356	11.6721
0	Appointment in situ at HHT	19	0.622951
0	Appointment through the Teleneurology Program	499	16.3607
0	Appointment through the Teleneurology Program	3	0.0983607
0	Appointment in situ at HHT	509	16.6885
0	Appointment in situ at HHT	160	5.2459
0	Appointment in situ at HHT	680	22.2951
0	Appointment in situ at HHT	36	1.18033
0	Appointment through the Teleneurology Program	565	18.5246
0	Appointment in situ at HHT	20	0.655738
0	Appointment through the Teleneurology Program	0	0
0	Appointment in situ at HHT	39	1.27869
0	Appointment in situ at HHT	739	24.2295
0	Appointment in situ at HHT	215	7.04918
0	Appointment in situ at HHT	625	20.4918
0	Appointment in situ at HHT	769	25.2131
0	Appointment in situ at HHT	564	18.4918
0	Appointment in situ at HHT	323	10.5902
0	Appointment in situ at HHT	20	0.655738
0	Appointment in situ at HHT	31	1.01639
0	Appointment through the Teleneurology Program	1	0.0327869
0	Appointment through the Teleneurology Program	266	8.72131
0	Appointment through the Teleneurology Program	474	15.541
0	Appointment through the Teleneurology Program	1	0.0327869
0	Appointment through the Teleneurology Program	483	15.8361
0	Appointment through the Teleneurology Program	2	0.0655738
0	Appointment through the Teleneurology Program	6	0.196721
0	Appointment through the Teleneurology Program	387	12.6885
0	Appointment through the Teleneurology Program	10	0.327869
0	Appointment in situ at HHT	711	23.3115
0	Appointment in situ at HHT	629	20.623
0	Appointment through the Teleneurology Program	397	13.0164
0	Appointment in situ at HHT	622	20.3934
0	Appointment in situ at HHT	188	6.16393
0	Appointment in situ at HHT	562	18.4262
0	Appointment in situ at HHT	217	7.11475
0	Appointment through the Teleneurology Program	608	19.9344
0	Appointment in situ at HHT	28	0.918033
0	Appointment in situ at HHT	28	0.918033
0	Appointment in situ at HHT	643	21.082
0	Appointment in situ at HHT	33	1.08197
0	Appointment in situ at HHT	341	11.1803
0	Appointment in situ at HHT	28	0.918033
0	Appointment in situ at HHT	224	7.34426
0	Appointment in situ at HHT	0	0
0	Appointment in situ at HHT	3	0.0983607
0	Appointment in situ at HHT	193	6.32787
0	Appointment in situ at HHT	758	24.8525
0	Appointment in situ at HHT	610	20
0	Appointment through the Teleneurology Program	18	0.590164
0	Appointment in situ at HHT	444	14.5574
0	Appointment in situ at HHT	204	6.68852
0	Appointment in situ at HHT	132	4.32787
0	Appointment in situ at HHT	7	0.229508
0	Appointment through the Teleneurology Program	3	0.0983607
0	Appointment in situ at HHT	570	18.6885
0	Appointment through the Teleneurology Program	504	16.5246
0	Appointment in situ at HHT	6	0.196721
0	Appointment in situ at HHT	87	2.85246
0	Appointment in situ at HHT	26	0.852459
0	Appointment in situ at HHT	643	21.082
0	Appointment through the Teleneurology Program	581	19.0492
0	Appointment in situ at HHT	545	17.8689
0	Appointment in situ at HHT	44	1.44262
0	Appointment in situ at HHT	14	0.459016
0	Appointment in situ at HHT	466	15.2787
0	Appointment in situ at HHT	227	7.44262
0	Appointment in situ at HHT	762	24.9836
0	Appointment in situ at HHT	567	18.5902
0	Appointment in situ at HHT	69	2.2623
0	Appointment through the Teleneurology Program	534	17.5082
0	Appointment through the Teleneurology Program	0	0
0	Appointment through the Teleneurology Program	207	6.78689
0	Appointment through the Teleneurology Program	2	0.0655738
0	Appointment in situ at HHT	42	1.37705
0	Appointment in situ at HHT	384	12.5902
0	Appointment through the Teleneurology Program	0	0
0	Appointment in situ at HHT	820	26.8852
0	Appointment in situ at HHT	562	18.4262
0	Appointment in situ at HHT	68	2.22951
0	Appointment through the Teleneurology Program	8	0.262295
0	Appointment in situ at HHT	35	1.14754
0	Appointment in situ at HHT	692	22.6885
0	Appointment in situ at HHT	222	7.27869
0	Appointment in situ at HHT	900	29.5082
0	Appointment in situ at HHT	698	22.8852
0	Appointment in situ at HHT	188	6.16393
0	Appointment in situ at HHT	593	19.4426
0	Appointment through the Teleneurology Program	108	3.54098
0	Appointment through the Teleneurology Program	108	3.54098
0	Appointment in situ at HHT	691	22.6557
0	Appointment in situ at HHT	17	0.557377
0	Appointment in situ at HHT	611	20.0328
0	Appointment through the Teleneurology Program	443	14.5246
0	Appointment through the Teleneurology Program	443	14.5246
0	Appointment through the Teleneurology Program	2	0.0655738
0	Appointment through the Teleneurology Program	453	14.8525
0	Appointment in situ at HHT	679	22.2623
0	Appointment in situ at HHT	2	0.0655738
0	Appointment in situ at HHT	529	17.3443
0	Appointment through the Teleneurology Program	9	0.295082
0	Appointment in situ at HHT	205	6.72131
0	Appointment in situ at HHT	434	14.2295
0	Appointment in situ at HHT	488	16
0	Appointment in situ at HHT	618	20.2623
0	Appointment in situ at HHT	168	5.5082
0	Appointment in situ at HHT	372	12.1967
0	Appointment in situ at HHT	39	1.27869
0	Appointment through the Teleneurology Program	56	1.83607
0	Appointment through the Teleneurology Program	12	0.393443
0	Appointment in situ at HHT	487	15.9672
0	Appointment in situ at HHT	400	13.1148
0	Appointment in situ at HHT	575	18.8525
0	Appointment in situ at HHT	329	10.7869
0	Appointment in situ at HHT	20	0.655738
0	Appointment in situ at HHT	770	25.2459
0	Appointment in situ at HHT	667	21.8689
0	Appointment in situ at HHT	116	3.80328
0	Appointment in situ at HHT	531	17.4098
0	Appointment through the Teleneurology Program	11	0.360656
0	Appointment in situ at HHT	665	21.8033
0	Appointment in situ at HHT	611	20.0328
0	Appointment in situ at HHT	443	14.5246
0	Appointment in situ at HHT	302	9.90164
0	Appointment in situ at HHT	599	19.6393
0	Appointment in situ at HHT	108	3.54098
0	Appointment in situ at HHT	597	19.5738
0	Appointment in situ at HHT	640	20.9836
0	Appointment through the Teleneurology Program	97	3.18033
0	Appointment in situ at HHT	463	15.1803
0	Appointment in situ at HHT	712	23.3443
0	Appointment in situ at HHT	676	22.1639
0	Appointment in situ at HHT	559	18.3279
0	Appointment through the Teleneurology Program	277	9.08197
0	Appointment through the Teleneurology Program	211	6.91803
0	Appointment through the Teleneurology Program	9	0.295082
0	Appointment in situ at HHT	13	0.42623
0	Appointment in situ at HHT	208	6.81967
0	Appointment in situ at HHT	542	17.7705
0	Appointment through the Teleneurology Program	195	6.39344
0	Appointment in situ at HHT	76	2.4918
0	Appointment through the Teleneurology Program	0	0
0	Appointment in situ at HHT	97	3.18033
[truncated: 6,271 more rows]
